# Supplementary material for: Development of a Nomogram With Alternative Splicing Signatures for Predicting the Prognosis of Glioblastoma: A Study Based on Large-Scale Sequencing Data
Source: Front Oncol. 2020 Jul 22;10:1257. doi: 10.3389/fonc.2020.01257 (PMC7387698; doi:10.3389/fonc.2020.01257)
Supplement: Supplementary file 7 [file Table_1.XLSX]

## Sheet: Supplementary Table 1
Supplementary Table 1. Multivariate cox regression analysis of PSI values of AS events in gliomablastoma patients
AS event types	ID	β	HR	95%CI (lower)	95%CI (upper)	P value
Integrated AS signature	MAP3K13|68008|AA	-9.16136	0.00010502	1.89675e-06	0.00581476	7.70141e-06
	TMEM63B|76352|AP	3.76309	43.0812	5.42012	342.425	0.000373762
	MTF2|3772|ES	-5.40727	0.00448386	0.000114337	0.175839	0.00387118
	ZNF302|48995|AD	-2.27114	0.103194	0.0123818	0.860058	0.0357893
	KLHL12|9424|ES	-19.5871	3.11482e-09	2.50652e-15	0.00387075	0.00622409
	ZNF280D|30765|AP	4.72172	112.361	2.73097	4622.92	0.0127848
	FAM86B1|82719|AD	-2.59173	0.0748906	0.0117345	0.477958	0.00613268
	GSG1L|35696|AP	-0.708921	0.492175	0.214292	1.1304	0.0947144
	PPAPDC1A|13279|AP	-11.224	1.33494e-05	1.31295e-07	0.00135729	1.93789e-06
	HAT1|55964|ES	-18.2692	1.16358e-08	1.83456e-13	0.000738003	0.00120281
AA signature	MAP3K13|68008|AA	-5.37758	0.00461899	7.57076e-05	0.281808	0.0103537
	ATXN3|28923|AA	-21.0687	7.07936e-10	5.54326e-14	9.04112e-06	1.25715e-05
	BTBD10|14452|AA	-12.8958	2.50858e-06	5.12209e-10	0.012286	0.0029319
	STAT3|41034|AA	-17.4176	2.7268e-08	5.18671e-13	0.00143355	0.00168623
	FAM193B|74803|AA	-8.20153	0.000274234	1.14886e-06	0.0654596	0.00332573
	METTL22|33899|AA	-15.6042	1.67175e-07	2.35998e-14	1.18422	0.052507
	EIF3B|78612|AA	4.0135	55.3403	0.370057	8275.89	0.116212
	PXK|65445|AA	-3.03023	0.0483047	0.00377606	0.617931	0.0197995
	PROM2|54495|AA	-3.64757	0.0260543	0.00298767	0.22721	0.000963143
	CHD4|19897|AA	-3.77957	0.0228325	0.00260805	0.19989	0.000639226
	TK1|43785|AA	-25.7007	6.89139e-12	9.35759e-20	0.000507515	0.00542343
	FAM156B|89171|AA	20.7366	1.01343e+09	448.143	2291785539628160	0.00547325
AD signature	ZNF302|48995|AD	-4.20707	0.0148899	0.00174473	0.127073	0.000120159
	FAM86B1|82719|AD	-2.93668	0.0530415	0.00715928	0.392973	0.00405227
	SERGEF|14562|AD	1.83144	6.2429	1.38905	28.0579	0.0169153
	ZBTB45|52479|AD	2.76782	15.9238	1.7999	140.879	0.0128336
	SNX15|16731|AD	-7.42795	0.000594408	4.16731e-07	0.847838	0.0450156
	C12orf57|20020|AD	-17.4454	2.65182e-08	7.20167e-13	0.000976462	0.00114544
	PACS2|29637|AD	-11.9667	6.35241e-06	2.96659e-09	0.0136025	0.00222634
	CFL2|27169|AD	-27.5503	1.0841e-12	3.31175e-19	3.54882e-06	0.000318822
	CHTF18|33022|AD	-2.61502	0.073166	0.0040448	1.32349	0.0766884
	SERPINB6|75151|AD	3.66466	39.0429	0.306953	4966.07	0.138272
AP signature	TMEM63B|76352|AP	3.6174	37.2406	4.80868	288.408	0.000532938
	ZNF280D|30765|AP	4.63853	103.392	2.68752	3977.61	0.0127441
	GSG1L|35696|AP	-0.785099	0.456075	0.209392	0.993372	0.0480748
	PPAPDC1A|13279|AP	-8.23433	0.000265384	1.87736e-06	0.0375147	0.00111593
	TES|81522|AP	-14.6813	4.20734e-07	6.58083e-14	2.68989	0.0663272
	RPL39L|68071|AP	1.07515	2.93042	1.05584	8.13323	0.0389902
	DYRK3|9590|AP	-10.0116	4.48745e-05	3.07171e-08	0.065557	0.00708388
	MEF2A|32714|AP	2.55716	12.8991	2.08389	79.8439	0.00597043
AT signature	DST|76557|AT	-14.4063	5.53906e-07	6.78382e-12	0.045227	0.0125431
	SYNE1|78181|AT	-4.04246	0.0175542	0.00101347	0.304056	0.00546679
	CREBRF|74575|AT	-14.2596	6.41416e-07	8.48938e-14	4.84622	0.0776212
	CCDC40|44016|AT	3.0291	20.6786	1.29806	329.418	0.0319794
	AIFM2|12029|AT	-7.31705	0.000664121	1.2107e-06	0.364298	0.022981
	OSBPL1A|44880|AT	-9.94711	4.78658e-05	1.19578e-08	0.191602	0.0187536
	CDKL3|73367|AT	2.83107	16.9636	1.55394	185.184	0.0202652
	ECE2|67861|AT	1.8544	6.38787	2.02723	20.1284	0.00154163
	CLCN5|89131|AT	-9.06155	0.000116043	1.74631e-07	0.0771108	0.00628061
ES signature	MTF2|3772|ES	-5.65902	0.00348594	9.39072e-05	0.129402	0.0021487
	KLHL12|9424|ES	-23.1736	8.62645e-11	1.10443e-16	6.73792e-05	0.000815632
	HAT1|55964|ES	-15.7119	1.50104e-07	1.97914e-12	0.0113843	0.00613222
	CBLL1|81372|ES	3.20351	24.6189	1.05291	575.633	0.0463684
	RWDD1|77328|ES	-6.80748	0.00110548	4.97752e-05	0.024552	1.68283e-05
	R3HCC1L|12757|ES	-20.6066	1.12369e-09	6.29193e-14	2.00683e-05	3.70177e-05
	NKIRAS2|41007|ES	-6.35331	0.00174097	8.08027e-05	0.037511	4.99501e-05
	UBXN11|101231|ES	2.09758	8.14643	1.7472	37.9833	0.0075772
	FYN|124660|ES	-3.10148	0.0449826	0.00406478	0.497795	0.0114484
	MTMR10|29794|ES	-12.2844	4.62316e-06	5.75064e-08	0.000371673	4.05707e-08
	SLC7A7|26626|ES	-16.484	6.9357e-08	1.97823e-14	0.243167	0.0320436
ME signature	RPE|100824|ME	-1.44113	0.236661	0.0773698	0.723903	0.0115247
	FYN|77273|ME	-2.741	0.0645057	0.00173883	2.39298	0.137093
	TTC13|10258|ME	-1.26321	0.282746	0.075755	1.05531	0.0601289
	GRIA1|125279|ME	0.881081	2.41351	0.845374	6.89047	0.0997366
	C4orf29|70560|ME	-3.58573	0.0277163	0.00104772	0.733203	0.0318998
	C2CD5|251535|ME	3.5664	35.3891	0.942922	1328.2	0.0538317
RI signature	SV2B|32540|RI	-5.46066	0.00425075	2.96331e-05	0.609753	0.0311452
	TMEM170A|37612|RI	-20.0968	1.87101e-09	1.34518e-18	2.60239	0.0613555
	COA6|10337|RI	-2.59884	0.0743601	0.0105033	0.526445	0.00925548
	HOPX|69370|RI	4.11399	61.1906	11.775	317.986	9.94499e-07
	MS4A6A|16057|RI	-4.47041	0.0114427	0.000193139	0.67793	0.0318238
	UBC|25166|RI	-6.37663	0.00170084	1.61923e-06	1.78657	0.0724185
	CRYAB|18698|RI	-5.0008	0.00673257	9.20661e-06	4.92337	0.137218
	LY6K|85358|RI	-0.970593	0.378858	0.156969	0.914409	0.0308504
	GDA|86591|RI	-5.67361	0.00343546	2.96441e-05	0.398136	0.0192959
	MRPL27|42373|RI	-5.66052	0.00348069	9.31306e-06	1.30089	0.0610783
	C11orf49|15610|RI	-2.29195	0.101069	0.00529137	1.93049	0.127783
	COX11|42567|RI	1.19347	3.2985	0.758272	14.3486	0.111595
	PRKRA|56163|RI	-7.61645	0.000492285	3.0922e-06	0.0783728	0.00323715
