# Supplementary material for: Development of a Nomogram With Alternative Splicing Signatures for Predicting the Prognosis of Glioblastoma: A Study Based on Large-Scale Sequencing Data
Source: Front Oncol. 2020 Jul 22;10:1257. doi: 10.3389/fonc.2020.01257 (PMC7387698; doi:10.3389/fonc.2020.01257)
Supplement: Supplementary file 8 [file Table_2.XLSX]

## Sheet: Supplementary Table 2
Supplementary Table 2. Correlation analysis between expression of splicing factors and PSI values of AS events.
SF	AS	correlation coefficient	P value	Regulation
RBM5	NKIRAS2-40976-AP	0.224892	0.00549963	postive
RBM5	NKIRAS2-40977-AP	-0.224892	0.00549963	negative
RBM5	GSG1L-35696-AP	0.252092	0.00179255	postive
RBM5	GSG1L-35698-AP	-0.246583	0.00227205	negative
RBM5	RPL39L-68071-AP	-0.291839	0.000277057	negative
RBM5	RPL39L-68070-AP	0.291835	0.000277111	postive
RBM5	TMEM170A-37612-RI	-0.23009	0.00448122	negative
RBM5	TMUB2-41809-ES	0.289072	0.000318441	postive
RBM5	AIFM2-12029-AT	0.348352	1.16984e-05	postive
RBM5	AIFM2-12030-AT	-0.348331	1.17132e-05	negative
RBM5	HOPX-69370-RI	0.226053	0.00525587	postive
RBM5	OBSL1-57730-AT	-0.216034	0.00771851	negative
RBM5	MRPS21-7461-AP	0.404258	2.63599e-07	postive
RBM5	MRPS21-7460-AP	-0.404262	2.63517e-07	negative
RBM5	MS4A6A-16057-RI	0.288841	0.000322131	postive
RBM5	CDKL3-73367-AT	-0.229888	0.00451746	negative
RBM5	USP25-60221-ES	0.240152	0.00297701	postive
RBM5	IPO8-20936-AP	-0.350969	9.94731e-06	negative
RBM5	ZNF333-48020-AT	0.356207	7.15906e-06	postive
RBM5	CTAGE5-27372-AP	-0.207072	0.0107381	negative
RBM5	TGIF1-44497-AP	-0.217348	0.00734579	negative
RBM5	ISCU-24228-RI	0.499116	6.89129e-11	postive
RBM5	KIF13A-75456-AT	0.239256	0.00308948	postive
RBM5	PCBP4-100544-ES	-0.288324	0.000330564	negative
RBM5	FAM13A-69905-AT	-0.254099	0.00164213	negative
RBM5	FOXRED1-19375-ES	-0.329014	3.71008e-05	negative
RBM5	MSL1-40842-AT	-0.379051	1.59072e-06	negative
RBM5	MSL1-40843-AT	0.379051	1.59072e-06	postive
RBM5	ST3GAL4-19394-AP	-0.305335	0.000137686	negative
RBM5	C11orf49-15610-RI	0.471844	9.61128e-10	postive
RBM5	RPE-100824-ME	0.373494	2.3181e-06	postive
RBM5	NAV2-14696-AP	-0.205891	0.0112049	negative
RBM5	RDH10-84150-AP	-0.202678	0.012567	negative
RBM5	C9orf85-86575-AT	0.218263	0.00709589	postive
RBM5	C9orf85-86576-AT	-0.218251	0.00709901	negative
RBM5	ST3GAL4-19391-AP	0.203287	0.012298	postive
RBM5	C12orf57-20020-AD	0.222555	0.00602145	postive
RBM5	NAV2-14695-AP	0.202957	0.0124431	postive
RBM5	HAT1-55960-AT	-0.495387	1.00181e-10	negative
RBM5	CHTF18-33022-AD	0.213371	0.00852539	postive
RBM5	DENND2A-82009-AT	-0.420606	7.57032e-08	negative
RBM5	CHTF8-94188-ES	0.390207	7.3123e-07	postive
RBM5	DHRS4L2-26796-AP	0.222221	0.00609965	postive
RBM5	DHRS4L2-26795-AP	-0.222221	0.00609965	negative
RBM5	SETD6-36663-AA	0.443933	1.13375e-08	postive
RBM5	MTCH1-76000-AD	0.290942	0.000289893	postive
RBM5	TBRG4-79588-AD	-0.230388	0.00442838	negative
RBM5	FLAD1-7868-ES	-0.268606	0.000853739	negative
RBM5	SCRN2-42120-RI	0.437004	2.02283e-08	postive
RBM5	EFCAB4A-13776-ES	0.216036	0.00771789	postive
RBM5	RCC2-853-AP	0.322967	5.24028e-05	postive
RBM5	ST3GAL5-54385-AT	-0.473876	7.96064e-10	negative
RBM5	CCDC14-66492-AD	0.333182	2.91178e-05	postive
RBM5	TMEM234-1573-RI	0.41931	8.37753e-08	postive
RBM5	SERHL2-62518-ES	-0.202495	0.0126487	negative
RBM5	PSEN1-28272-AD	0.220371	0.00654861	postive
RBM5	BCCIP-13431-AT	-0.275002	0.000632394	negative
RBM5	RPLP0-24730-ES	-0.205947	0.0111824	negative
RBM5	TPPP3-37058-AP	-0.409248	1.81379e-07	negative
RBM5	ZNF783-82187-RI	0.224803	0.00551879	postive
RBM5	PSMG4-75172-AT	-0.211402	0.00916928	negative
RBM5	FUT8-28012-AP	-0.214703	0.00811298	negative
RBM5	FUT8-28010-AP	0.214703	0.00811298	postive
RBM5	PPT2-EGFL8-75759-ES	-0.349534	1.0874e-05	negative
RBM5	FAM13A-69906-AT	0.30441	0.000144602	postive
RBM5	GRTP1-26372-AT	-0.220917	0.00641309	negative
RBM5	GRTP1-26373-AT	0.220738	0.00645724	postive
RBM5	ECHDC2-3031-ES	0.238459	0.00319283	postive
RBM5	FYN-77273-ME	0.204546	0.0117585	postive
RBM5	IFNAR2-60390-AA	-0.204864	0.0116254	negative
RBM5	LMF1-33028-AP	-0.415863	1.09465e-07	negative
RBM5	LMF1-33029-AP	0.415863	1.09465e-07	postive
RBM5	AP1S2-88572-AA	0.534551	1.55523e-12	postive
RBM5	FASTK-82339-ES	-0.210863	0.00935255	negative
RBM5	WHSC1L1-83392-AT	0.472542	9.00971e-10	postive
RBM5	WHSC1L1-83393-AT	-0.472542	9.00971e-10	negative
RBM5	ITGBL1-26207-AT	-0.235636	0.00358421	negative
RBM5	ITGBL1-26208-AT	0.235812	0.00355861	postive
RBM5	ZNF397-45143-AT	-0.490704	1.59263e-10	negative
RBM5	TNFSF12-38966-AT	-0.352231	9.1944e-06	negative
RBM5	TNFSF12-38967-AT	0.352231	9.1944e-06	postive
RBM5	NIT1-8555-AT	0.442181	1.31408e-08	postive
RBM5	NIT1-8556-AT	-0.442164	1.31591e-08	negative
RBM5	LUC7L-32846-RI	0.236298	0.00348875	postive
RBM5	ACOT11-3146-AT	-0.262537	0.0011275	negative
RBM5	ACOT11-3145-AT	0.262534	0.00112763	postive
RBM5	KIF13A-75455-AT	-0.279077	0.000520342	negative
RBM5	BANF1-16983-AD	0.206307	0.0110387	postive
RBM5	CHMP2A-52482-AP	0.53586	1.34038e-12	postive
RBM5	SEPT2-58350-AP	-0.226096	0.0052469	negative
RBM5	SEPT2-58351-AP	0.226096	0.0052469	postive
RBM5	BTN2A1-75668-AT	-0.217015	0.00743869	negative
RBM5	BTN2A1-75669-AT	0.217015	0.00743869	postive
RBM5	ACY1-65148-AP	0.291259	0.000285291	postive
RBM5	CCDC163P-2685-AT	-0.227313	0.0050021	negative
RBM5	CEP63-66882-ES	0.247147	0.00221805	postive
RBM5	TOR2A-87658-ES	-0.230515	0.00440597	negative
RBM5	ACOT9-88691-AT	0.309604	0.000109576	postive
RBM5	ACOT9-88692-AT	-0.309604	0.000109576	negative
RBM5	MEF2BNB-48605-ES	-0.273157	0.000690079	negative
RBM5	RPL31-54732-AT	0.292771	0.000264286	postive
RBM5	ERCC5-26230-RI	0.409137	1.82902e-07	postive
RBM5	FAM32A-48143-ES	0.2107	0.00940869	postive
RBM5	COX7A2-76779-ES	0.340466	1.89048e-05	postive
RBM5	TMEM91-50052-RI	0.474946	7.20477e-10	postive
RBM5	HNRNPF-11323-AP	0.308882	0.000113918	postive
RBM5	PPCS-2073-AT	-0.388125	8.47261e-07	negative
RBM5	PPCS-2074-AT	0.388125	8.47261e-07	postive
RBM5	RCC2-854-AP	-0.283042	0.00042916	negative
RBM5	ZNF333-48017-AT	-0.424251	5.67977e-08	negative
RBM5	SEC24C-12179-ES	-0.400972	3.36059e-07	negative
RBM5	AP4S1-27100-AT	-0.224265	0.00563565	negative
RBM5	AP4S1-27099-AT	0.224265	0.00563565	postive
RBM5	SCARB1-25157-AD	0.226077	0.0052508	postive
RBM5	UBE2C-59609-RI	0.523934	5.07279e-12	postive
RBM5	GLUD1-12446-ES	0.274144	0.000658635	postive
RBM5	SLC2A11-61341-AT	0.221021	0.00638758	postive
RBM5	NAA38-81579-RI	0.598615	4.7497e-16	postive
RBM5	ARHGEF4-55357-RI	0.562194	5.85389e-14	postive
RBM5	GABARAPL1-20353-AT	-0.544087	5.18948e-13	negative
RBM5	SEPT9-43723-AP	-0.215905	0.007756	negative
RBM5	ATPIF1-1381-RI	0.359602	5.76625e-06	postive
RBM5	TRIM41-75051-RI	0.253415	0.0016921	postive
RBM5	CRYAB-18691-AP	-0.203117	0.0123728	negative
RBM5	PPP6R3-17327-ES	0.302888	0.000156693	postive
RBM5	RPL31-54729-AT	-0.333564	2.84722e-05	negative
RBM5	RPRD1A-45206-ES	-0.25681	0.00145721	negative
RBM5	PDCD5-48878-AP	-0.263518	0.00107836	negative
RBM5	PDCD5-48877-AP	0.263518	0.00107836	postive
RBM5	FANCA-38146-RI	0.209845	0.0097083	postive
RBM5	ISG20-32392-AT	-0.234397	0.00376928	negative
RBM5	CEP63-66878-AT	-0.260369	0.00124332	negative
RBM5	CEP63-66877-AT	0.260369	0.00124332	postive
RBM5	TMUB2-41813-ES	0.31995	6.20872e-05	postive
RBM5	TPCN2-101162-ES	-0.326866	4.19773e-05	negative
RBM5	PMFBP1-37551-AT	-0.332078	3.10575e-05	negative
RBM5	HSD17B7-8754-AT	0.451255	6.06207e-09	postive
RBM5	CSAD-21955-RI	0.39141	6.71319e-07	postive
RBM5	TRIM16L-39640-RI	0.202441	0.0126729	postive
RBM5	RPS27L-31015-AT	-0.624766	1.00912e-17	negative
RBM5	RPS27L-31016-AT	0.624739	1.01332e-17	postive
RBM5	RAD51D-40261-ES	0.23435	0.00377652	postive
RBM5	GTF2I-80087-ES	0.343521	1.57207e-05	postive
RBM5	ZNF438-11132-RI	-0.220805	0.0064407	negative
RBM5	PTMS-293238-ES	0.23127	0.00427504	postive
RBM5	MRPL10-42104-ES	0.252145	0.00178847	postive
RBM5	GRIA3-90013-AT	0.341851	1.7392e-05	postive
RBM5	PMFBP1-37552-AT	0.340205	1.92034e-05	postive
RBM5	ZNF449-90178-AT	0.288251	0.000331761	postive
RBM5	ZNF449-90179-AT	-0.288247	0.000331837	negative
RBM5	LUC7L-32848-ES	0.380465	1.44379e-06	postive
RBM5	IFI27L1-29056-AD	0.21539	0.00790706	postive
RBM5	TP53I3-52810-ES	0.244751	0.00245562	postive
RBM5	NAB1-56577-AP	-0.319387	6.40725e-05	negative
RBM5	FLAD1-7872-AD	0.330848	3.33622e-05	postive
RBM5	AMPD3-14351-AA	0.200205	0.0137118	postive
RBM5	PLA2G7-76421-AT	-0.283513	0.000419375	negative
RBM5	FOXJ3-2067-AP	-0.295057	0.000235244	negative
RBM5	ZNF83-51477-AP	-0.447801	8.15919e-09	negative
RBM5	FUBP1-3543-AT	-0.402281	3.05157e-07	negative
RBM5	FUBP1-3542-AT	0.402285	3.05075e-07	postive
RBM5	MAPK1-61256-AT	0.324612	4.77403e-05	postive
RBM5	MAPK1-61257-AT	-0.324592	4.7794e-05	negative
RBM5	AKR1C2-10651-AT	-0.313197	9.01676e-05	negative
RBM5	RHBDL1-32948-AP	0.402585	2.98376e-07	postive
RBM5	MEIS3-50640-AP	-0.337343	2.2781e-05	negative
RBM5	MEIS1-53804-AP	0.219678	0.00672426	postive
RBM5	GCHFR-30032-AT	-0.534681	1.5325e-12	negative
RBM5	GCHFR-30033-AT	0.534681	1.5325e-12	postive
RBM5	RHBDL1-32947-AP	-0.364452	4.21519e-06	negative
RBM5	C5orf45-74965-ES	0.270455	0.000783371	postive
RBM5	LRCH3-68318-AT	-0.212525	0.00879705	negative
RBM5	DFFA-617-AT	0.261695	0.00117126	postive
RBM5	DFFA-616-AT	-0.261695	0.00117126	negative
RBM5	AKR1C2-10650-AT	0.319249	6.45681e-05	postive
RBM5	TMEM91-50047-AA	-0.201071	0.0133011	negative
RBM5	POLR3G-72768-AT	0.217953	0.00717962	postive
RBM5	POLR3G-72767-AT	-0.217951	0.00718006	negative
RBM5	GAS8-38203-ES	-0.453824	4.8493e-09	negative
RBM5	ABCB8-82294-AA	0.479946	4.5002e-10	postive
RBM5	MAPKBP1-30106-ES	-0.260673	0.00122644	negative
RBM5	ABHD17A-46556-ES	0.296594	0.000217409	postive
RBM5	MEIS3-50641-AP	0.336646	2.37426e-05	postive
RBM5	HSD17B7-8753-AT	-0.487062	2.2729e-10	negative
RBM5	FCHSD1-73816-AT	-0.335022	2.61344e-05	negative
RBM5	YJEFN3-48654-AP	0.202545	0.0126263	postive
RBM5	TNK2-68211-ES	0.212941	0.00866252	postive
RBM5	TBL2-79960-AP	-0.283572	0.000418157	negative
RBM5	RPL27A-14250-AP	-0.402165	3.07776e-07	negative
RBM5	AURKAIP1-148-RI	0.206491	0.0109654	postive
RBM5	NPIPA5-34148-RI	0.246858	0.00224563	postive
RBM5	MEIS1-53805-AP	-0.235007	0.00367715	negative
RBM5	ATPIF1-1380-RI	0.211583	0.00910836	postive
RBM5	TNK2-96638-ES	0.266706	0.000932064	postive
RBM5	ANTXR1-53845-AT	0.261681	0.00117196	postive
RBM5	LPAR2-48666-ES	0.216116	0.00769475	postive
RBM5	GLI4-85407-RI	0.258259	0.00136639	postive
RBM5	FUBP1-3546-ES	0.213321	0.00854116	postive
RBM5	FASTKD3-71526-AA	0.244203	0.00251301	postive
RBM5	ZFYVE20-63550-AT	0.20448	0.0117862	postive
RBM5	TCEA3-1058-AP	-0.330387	3.42684e-05	negative
RBM5	KRBOX4-88888-AT	0.422458	6.54454e-08	postive
RBM5	SENP6-76795-ES	-0.391237	6.79623e-07	negative
RBM5	C12orf76-24405-AT	-0.301715	0.000166647	negative
RBM5	CD276-31611-AT	-0.616994	3.29151e-17	negative
RBM5	KIF20B-12497-AT	0.206886	0.0108103	postive
RBM5	KIF20B-12498-AT	-0.206886	0.0108103	negative
RBM5	ZNF264-52207-AT	0.237694	0.00329485	postive
RBM5	KLC1-29470-RI	0.467651	1.41246e-09	postive
RBM5	CRYZL1-60450-AT	0.303384	0.000152654	postive
RBM5	HSPB11-3097-AT	-0.561591	6.30872e-14	negative
RBM5	SIMC1-74635-AT	0.35725	6.7006e-06	postive
RBM5	SIMC1-74636-AT	-0.358163	6.32209e-06	negative
RBM5	CPSF4-80635-AA	0.281428	0.000464332	postive
RBM5	DONSON-60445-ES	-0.222629	0.00600433	negative
RBM5	CD58-4361-AT	-0.443134	1.2128e-08	negative
RBM5	ZNF131-71925-RI	-0.320665	5.96537e-05	negative
RBM5	OGG1-63164-RI	0.28273	0.000435764	postive
RBM5	YJEFN3-48653-AP	-0.209822	0.00971639	negative
RBM5	ANTXR1-53844-AT	-0.260112	0.00125776	negative
RBM5	ZCCHC10-73326-AT	-0.254566	0.00160884	negative
RBM5	ZCCHC10-73327-AT	0.254589	0.00160726	postive
RBM5	TTLL3-63226-RI	0.454044	4.7571e-09	postive
RBM5	UIMC1-74697-AD	0.245047	0.00242504	postive
RBM5	URGCP-79353-AP	-0.235739	0.00356915	negative
RBM5	PDCD6-71422-AT	0.280227	0.000492202	postive
RBM5	TNK2-68210-AA	0.434287	2.52956e-08	postive
RBM5	ST8SIA1-20726-AT	-0.39138	6.72737e-07	negative
RBM5	ST8SIA1-20727-AT	0.39138	6.72737e-07	postive
RBM5	ADAM15-7899-AA	0.210904	0.00933859	postive
RBM5	PIP5K1A-7581-AD	0.318257	6.82327e-05	postive
RBM5	NDRG2-26485-AP	-0.255469	0.00154621	negative
RBM5	PTCH1-86956-AP	0.208102	0.0103447	postive
RBM5	HEXA-31540-AT	-0.729258	2.48419e-26	negative
RBM5	PPM1N-50473-AP	0.393372	5.83472e-07	postive
RBM5	NOTCH2NL-4438-AT	0.364791	4.123e-06	postive
RBM5	NOTCH2NL-4437-AT	-0.364791	4.123e-06	negative
RBM5	INTU-70537-AA	0.214432	0.00819521	postive
RBM5	AGTRAP-670-AA	0.446769	8.91114e-09	postive
RBM5	TGIF1-44502-AP	-0.221973	0.00615814	negative
RBM5	ACIN1-26707-RI	0.217787	0.00722485	postive
RBM5	TRABD-62789-AP	-0.216055	0.00771241	negative
RBM5	EXOC7-43566-ES	-0.20524	0.0114699	negative
RBM5	MAD2L2-665-ES	-0.230117	0.00447652	negative
RBM5	APBB3-73680-AD	0.352648	8.95727e-06	postive
RBM5	TRMU-62711-AA	0.35815	6.3273e-06	postive
RBM5	KRBOX4-88886-AT	-0.426378	4.79548e-08	negative
RBM5	FXYD2-18922-AT	0.244058	0.00252845	postive
RBM5	MEF2B-48594-AA	0.215112	0.00798968	postive
RBM5	SMUG1-22125-RI	0.293676	0.000252415	postive
RBM5	PPP2R5C-29320-AT	0.397145	4.44448e-07	postive
RBM5	HDAC9-78887-AP	0.280088	0.000495533	postive
RBM5	C19orf55-49291-AA	0.205551	0.0113427	postive
RBM5	CASP10-56805-ES	-0.224513	0.00558144	negative
RBM5	ULK3-31751-AP	0.356438	7.05496e-06	postive
RBM5	ULK3-31750-AP	-0.358245	6.28924e-06	negative
RBM5	MFSD12-46699-ES	0.394185	5.50387e-07	postive
RBM5	ORMDL1-56536-AT	-0.301085	0.00017224	negative
RBM5	ORMDL1-56535-AT	0.301085	0.00017224	postive
RBM5	MFF-57808-ES	0.243939	0.00254119	postive
RBM5	FKBP11-21495-AT	-0.457185	3.61118e-09	negative
RBM5	SLC25A26-65543-AT	-0.436086	2.18195e-08	negative
RBM5	SLC25A26-65542-AT	0.436086	2.18195e-08	postive
RBM5	LUC7L-32844-ES	0.428593	4.01544e-08	postive
RBM5	SEMA6D-30461-AP	-0.206552	0.0109413	negative
RBM5	TRIO-71584-AT	0.34176	1.74879e-05	postive
RBM5	BOC-66194-AT	-0.349519	1.08839e-05	negative
RBM5	BOC-66193-AT	0.349515	1.0887e-05	postive
RBM5	CDC14B-86972-AP	-0.210937	0.00932739	negative
RBM5	PLA2G7-76422-AT	0.328437	3.8356e-05	postive
RBM5	ANKS3-33795-AT	-0.586263	2.6009e-15	negative
RBM5	ANKS3-33799-AT	0.586219	2.61646e-15	postive
RBM5	IRF5-81733-AA	0.211842	0.00902168	postive
RBM5	ZKSCAN5-80655-AP	0.271371	0.000750501	postive
RBM5	STARD3-40658-ES	0.207772	0.0104693	postive
RBM5	GK-88735-ES	0.245207	0.00240864	postive
RBM5	TMEM179B-16427-ES	-0.254099	0.00164214	negative
RBM5	CAMLG-73422-ES	0.278372	0.000538315	postive
RBM5	PPP2R5C-29317-AT	-0.204097	0.0119485	negative
RBM5	MUM1-46458-ES	-0.206286	0.0110467	negative
RBM5	RAD51D-40256-ES	0.335555	2.53256e-05	postive
RBM5	TRAF1-87404-AP	-0.256147	0.0015006	negative
RBM5	FAM182B-58880-AP	-0.229999	0.00449748	negative
RBM5	GCHFR-30031-AP	0.509391	2.40003e-11	postive
RBM5	PIK3R2-48398-AT	-0.329461	3.6155e-05	negative
RBM5	PIK3R2-48396-AT	0.329461	3.61543e-05	postive
RBM5	RAB3GAP1-55429-AT	-0.490621	1.60561e-10	negative
RBM5	DNASE1L1-90573-AP	0.377723	1.7416e-06	postive
RBM5	SORBS3-119941-ES	-0.20787	0.0104324	negative
RBM5	TRAIP-64922-AT	-0.220026	0.0066355	negative
RBM5	TRAIP-64923-AT	0.220043	0.00663123	postive
RBM5	LBX2-54099-AP	0.294416	0.000243074	postive
RBM5	U2AF1L4-49276-ES	-0.303632	0.000150668	negative
RBM5	MRPL37-3138-AT	-0.225115	0.005452	negative
RBM5	MRPL37-3137-AT	0.225115	0.005452	postive
RBM5	R3HDM4-46348-RI	0.254185	0.00163598	postive
RBM5	GCHFR-30029-AP	-0.511107	2.00555e-11	negative
RBM5	NFATC3-37183-AT	-0.248093	0.00213023	negative
RBM5	ABI1-11037-ES	0.213764	0.00840174	postive
RBM5	N4BP2L2-25598-AD	0.286975	0.000353531	postive
RBM5	EPC1-11157-AP	0.267518	0.000897794	postive
RBM5	EPC1-11156-AP	-0.267521	0.000897699	negative
RBM5	ATRAID-52953-AD	-0.215962	0.00773918	negative
RBM5	FAM149A-71401-ES	0.236669	0.0034363	postive
RBM5	RBPJ-68984-ES	-0.258258	0.00136645	negative
RBM5	CDK11A-220-AD	0.219249	0.00683488	postive
RBM5	NSUN5-79935-RI	0.525241	4.39518e-12	postive
RBM5	FXYD2-18921-AT	-0.229207	0.00464131	negative
RBM5	BET1L-13574-AT	0.448141	7.92536e-09	postive
RBM5	BET1L-13573-AT	-0.448139	7.92697e-09	negative
RBM5	SYT17-34294-AT	-0.265557	0.000982559	negative
RBM5	SYT17-34293-AT	0.265557	0.000982559	postive
RBM5	TRIM41-75050-RI	0.206167	0.0110943	postive
LUC7L	RPL39L-68071-AP	-0.259038	0.0013197	negative
LUC7L	RPL39L-68070-AP	0.259036	0.00131982	postive
LUC7L	TMEM170A-37612-RI	-0.268795	0.000846292	negative
LUC7L	TMUB2-41809-ES	0.267589	0.000894871	postive
LUC7L	SPATA6-2916-AP	-0.272669	0.000706134	negative
LUC7L	AIFM2-12029-AT	0.248879	0.00205961	postive
LUC7L	AIFM2-12030-AT	-0.248877	0.0020598	negative
LUC7L	MRPS21-7461-AP	0.415675	1.11067e-07	postive
LUC7L	MRPS21-7460-AP	-0.415679	1.11032e-07	negative
LUC7L	MS4A6A-16057-RI	0.319538	6.3535e-05	postive
LUC7L	IPO8-20936-AP	-0.464372	1.90196e-09	negative
LUC7L	ECE2-67861-AT	0.230072	0.00448441	postive
LUC7L	ECE2-67860-AT	-0.230077	0.00448356	negative
LUC7L	ZNF333-48020-AT	0.313909	8.67255e-05	postive
LUC7L	HNRNPH1-74906-AD	0.231565	0.00422489	postive
LUC7L	ISCU-24228-RI	0.421826	6.87842e-08	postive
LUC7L	DDAH1-3657-AP	-0.205997	0.0111623	negative
LUC7L	KIF13A-75456-AT	0.262296	0.00113983	postive
LUC7L	PCBP4-100544-ES	-0.279958	0.000498666	negative
LUC7L	FOXRED1-19375-ES	-0.312388	9.42337e-05	negative
LUC7L	MSL1-40842-AT	-0.210596	0.00944487	negative
LUC7L	MSL1-40843-AT	0.210596	0.00944487	postive
LUC7L	ST3GAL4-19394-AP	-0.230082	0.00448261	negative
LUC7L	C11orf49-15610-RI	0.469262	1.21907e-09	postive
LUC7L	RPE-100824-ME	0.332863	2.96665e-05	postive
LUC7L	RDH10-84150-AP	-0.27698	0.000575478	negative
LUC7L	C9orf85-86575-AT	0.228206	0.00482908	postive
LUC7L	C9orf85-86576-AT	-0.228203	0.0048296	negative
LUC7L	FMNL1-41953-AP	0.28716	0.000350282	postive
LUC7L	HNF1A-24784-AT	0.223414	0.00582467	postive
LUC7L	HNF1A-24782-AT	-0.223414	0.00582467	negative
LUC7L	PPFIBP1-20890-ES	-0.215661	0.00782726	negative
LUC7L	ADAMTS4-8590-AT	-0.201701	0.013009	negative
LUC7L	HAT1-55960-AT	-0.45643	3.85963e-09	negative
LUC7L	FAM219B-31798-ES	0.208763	0.0100992	postive
LUC7L	CHTF18-33022-AD	0.245534	0.00237554	postive
LUC7L	AUH-86822-AT	-0.213662	0.00843369	negative
LUC7L	AUH-86823-AT	0.213665	0.00843262	postive
LUC7L	DENND2A-82009-AT	-0.391509	6.66571e-07	negative
LUC7L	CHTF8-94188-ES	0.392503	6.20957e-07	postive
LUC7L	HNRNPA2B1-79038-AA	0.267214	0.000910495	postive
LUC7L	SETD6-36663-AA	0.480876	4.11955e-10	postive
LUC7L	MTCH1-76000-AD	0.31919	6.47816e-05	postive
LUC7L	TBRG4-79588-AD	-0.241929	0.00276471	negative
LUC7L	SCRN2-42120-RI	0.48387	3.09385e-10	postive
LUC7L	EFCAB4A-13776-ES	0.266518	0.000940143	postive
LUC7L	RCC2-853-AP	0.392543	6.19164e-07	postive
LUC7L	ST3GAL5-54385-AT	-0.37639	1.90671e-06	negative
LUC7L	CCDC14-66492-AD	0.328537	3.81346e-05	postive
LUC7L	TMEM234-1573-RI	0.370718	2.79056e-06	postive
LUC7L	SERHL2-62518-ES	-0.220312	0.00656321	negative
LUC7L	PSEN1-28272-AD	0.207224	0.010679	postive
LUC7L	BCCIP-13431-AT	-0.329702	3.56547e-05	negative
LUC7L	TPPP3-37058-AP	-0.362916	4.65747e-06	negative
LUC7L	PSMG4-75172-AT	-0.240315	0.0029569	negative
LUC7L	PPT2-EGFL8-75759-ES	-0.310841	0.000102489	negative
LUC7L	FAM13A-69906-AT	0.227615	0.00494295	postive
LUC7L	ECHDC2-3031-ES	0.246133	0.00231593	postive
LUC7L	NFATC4-26991-RI	0.248917	0.00205621	postive
LUC7L	LMF1-33028-AP	-0.402442	3.01549e-07	negative
LUC7L	LMF1-33029-AP	0.402442	3.01549e-07	postive
LUC7L	AP1S2-88572-AA	0.517546	1.01314e-11	postive
LUC7L	FASTK-82339-ES	-0.20767	0.0105082	negative
LUC7L	WHSC1L1-83392-AT	0.342866	1.6358e-05	postive
LUC7L	WHSC1L1-83393-AT	-0.342866	1.6358e-05	negative
LUC7L	ITGBL1-26207-AT	-0.236593	0.00344688	negative
LUC7L	COA6-10335-AP	-0.226868	0.00509048	negative
LUC7L	COA6-10336-AP	0.226863	0.00509145	postive
LUC7L	ITGBL1-26208-AT	0.236727	0.00342807	postive
LUC7L	ZNF397-45143-AT	-0.438088	1.84917e-08	negative
LUC7L	TNFSF12-38966-AT	-0.36059	5.41209e-06	negative
LUC7L	TNFSF12-38967-AT	0.36059	5.41209e-06	postive
LUC7L	NIT1-8555-AT	0.266537	0.000939304	postive
LUC7L	NIT1-8556-AT	-0.266521	0.000939993	negative
LUC7L	ACOT11-3146-AT	-0.297191	0.000210824	negative
LUC7L	ACOT11-3145-AT	0.297196	0.00021077	postive
LUC7L	KIF13A-75455-AT	-0.29397	0.000248665	negative
LUC7L	BANF1-16983-AD	0.271318	0.000752369	postive
LUC7L	CHMP2A-52482-AP	0.581663	4.81036e-15	postive
LUC7L	ITGB3BP-3266-ES	0.213745	0.00840782	postive
LUC7L	ACY1-65148-AP	0.262066	0.00115175	postive
LUC7L	CCDC163P-2685-AT	-0.244531	0.00247849	negative
LUC7L	UBE2N-23687-AD	0.203628	0.0121499	postive
LUC7L	CEP63-66882-ES	0.237972	0.0032575	postive
LUC7L	PLAA-86036-AT	-0.218332	0.00707723	negative
LUC7L	BNC2-85935-AT	-0.209009	0.0100091	negative
LUC7L	BNC2-85934-AT	0.209009	0.0100091	postive
LUC7L	ACOT9-88691-AT	0.314096	8.58424e-05	postive
LUC7L	ACOT9-88692-AT	-0.314096	8.58424e-05	negative
LUC7L	SIPA1L1-28197-AP	0.254359	0.00162352	postive
LUC7L	MEF2BNB-48605-ES	-0.219329	0.00681407	negative
LUC7L	RPL31-54732-AT	0.282917	0.000431792	postive
LUC7L	SUMF2-79786-ES	0.229951	0.00450614	postive
LUC7L	ERCC5-26230-RI	0.46171	2.41594e-09	postive
LUC7L	FAM32A-48143-ES	0.200723	0.013465	postive
LUC7L	COX7A2-76779-ES	0.286743	0.000357611	postive
LUC7L	TMEM91-50052-RI	0.490099	1.68996e-10	postive
LUC7L	PPCS-2073-AT	-0.374047	2.23355e-06	negative
LUC7L	PPCS-2074-AT	0.374047	2.23355e-06	postive
LUC7L	RCC2-854-AP	-0.363499	4.48461e-06	negative
LUC7L	ZNF333-48017-AT	-0.432488	2.92976e-08	negative
LUC7L	SEC24C-12179-ES	-0.441545	1.38617e-08	negative
LUC7L	LRRC29-36981-AP	-0.250623	0.00191049	negative
LUC7L	AP4S1-27100-AT	-0.243532	0.00258502	negative
LUC7L	AP4S1-27099-AT	0.243532	0.00258502	postive
LUC7L	UBE2C-59609-RI	0.513069	1.63127e-11	postive
LUC7L	GLUD1-12446-ES	0.214506	0.00817283	postive
LUC7L	SLC2A11-61341-AT	0.203268	0.0123064	postive
LUC7L	NAA38-81579-RI	0.624695	1.02022e-17	postive
LUC7L	CTNS-38471-AT	-0.243368	0.00260289	negative
LUC7L	ARHGEF4-55357-RI	0.597229	5.76909e-16	postive
LUC7L	GABARAPL1-20353-AT	-0.510537	2.12908e-11	negative
LUC7L	SEPT9-43723-AP	-0.240389	0.0029478	negative
LUC7L	ATPIF1-1381-RI	0.353402	8.54402e-06	postive
LUC7L	TRIM41-75051-RI	0.226024	0.00526183	postive
LUC7L	CRYAB-18691-AP	-0.217227	0.00737952	negative
LUC7L	RPL31-54729-AT	-0.326663	4.24692e-05	negative
LUC7L	RPRD1A-45206-ES	-0.238086	0.00324219	negative
LUC7L	PDCD5-48878-AP	-0.263525	0.00107805	negative
LUC7L	PDCD5-48877-AP	0.263525	0.00107805	postive
LUC7L	RPS24-12296-ES	0.206654	0.0109012	postive
LUC7L	NFAT5-37289-AT	-0.213405	0.00851465	negative
LUC7L	CEP63-66878-AT	-0.204752	0.011672	negative
LUC7L	CEP63-66877-AT	0.204752	0.011672	postive
LUC7L	TMUB2-41813-ES	0.30575	0.000134681	postive
LUC7L	CPSF4-80633-AA	0.259408	0.00129803	postive
LUC7L	TPCN2-101162-ES	-0.371646	2.62324e-06	negative
LUC7L	PMFBP1-37551-AT	-0.421155	7.25079e-08	negative
LUC7L	HSD17B7-8754-AT	0.384662	1.07992e-06	postive
LUC7L	CSAD-21955-RI	0.370758	2.78312e-06	postive
LUC7L	TRIM16L-39640-RI	0.205665	0.0112965	postive
LUC7L	RPS27L-31015-AT	-0.634592	2.15725e-18	negative
LUC7L	RPS27L-31016-AT	0.634555	2.17007e-18	postive
LUC7L	GTF2I-80087-ES	0.283197	0.000425916	postive
LUC7L	MRPL10-42104-ES	0.239616	0.00304383	postive
LUC7L	GRIA3-90013-AT	0.34247	1.67539e-05	postive
LUC7L	PMFBP1-37552-AT	0.427884	4.25094e-08	postive
LUC7L	ZNF449-90178-AT	0.233453	0.00391593	postive
LUC7L	ZNF449-90179-AT	-0.233455	0.00391567	negative
LUC7L	LUC7L-32848-ES	0.554555	1.49357e-13	postive
LUC7L	IFI27L1-29056-AD	0.256512	0.00147659	postive
LUC7L	SMIM7-48187-RI	-0.205249	0.0114661	negative
LUC7L	NAB1-56577-AP	-0.417199	9.87236e-08	negative
LUC7L	FLAD1-7872-AD	0.304989	0.000140233	postive
LUC7L	AMPD3-14351-AA	0.2174	0.00733124	postive
LUC7L	C5orf45-74972-ES	0.205404	0.0114028	postive
LUC7L	ZNF83-51477-AP	-0.449404	7.11128e-09	negative
LUC7L	FUBP1-3543-AT	-0.402164	3.078e-07	negative
LUC7L	FUBP1-3542-AT	0.402165	3.0778e-07	postive
LUC7L	INPP4B-70691-AT	-0.217145	0.00740231	negative
LUC7L	MAPK1-61256-AT	0.258301	0.00136382	postive
LUC7L	MAPK1-61257-AT	-0.258297	0.00136404	negative
LUC7L	AKR1C2-10651-AT	-0.255735	0.00152815	negative
LUC7L	RHBDL1-32948-AP	0.360714	5.36895e-06	postive
LUC7L	ZNF646-36224-AP	-0.233553	0.00390021	negative
LUC7L	MEIS3-50640-AP	-0.391924	6.4715e-07	negative
LUC7L	NOL8-86857-ES	0.245092	0.00242042	postive
LUC7L	COQ2-69776-AT	-0.230231	0.00445624	negative
LUC7L	S100A4-7713-AP	0.235784	0.00356271	postive
LUC7L	GCHFR-30032-AT	-0.510875	2.0549e-11	negative
LUC7L	GCHFR-30033-AT	0.510875	2.0549e-11	postive
LUC7L	RHBDL1-32947-AP	-0.324802	4.72268e-05	negative
LUC7L	S100A4-7711-AP	-0.234896	0.00369374	negative
LUC7L	C5orf45-74965-ES	0.327869	3.96302e-05	postive
LUC7L	DFFA-617-AT	0.276041	0.000601875	postive
LUC7L	DFFA-616-AT	-0.276041	0.000601875	negative
LUC7L	ARFGAP1-60109-ES	0.211233	0.00922632	postive
LUC7L	RANBP3-46999-ES	-0.225614	0.00534694	negative
LUC7L	RDX-18630-AT	-0.298088	0.000201285	negative
LUC7L	AKR1C2-10650-AT	0.267917	0.0008814	postive
LUC7L	RDX-18632-AT	0.286193	0.000367506	postive
LUC7L	BCAS1-59832-ES	0.209122	0.00996798	postive
LUC7L	GAS8-38203-ES	-0.428	4.21129e-08	negative
LUC7L	ABCB8-82294-AA	0.472862	8.74699e-10	postive
LUC7L	TRMT44-68772-AA	-0.217355	0.00734388	negative
LUC7L	ABHD17A-46556-ES	0.234441	0.00376258	postive
LUC7L	MEIS3-50641-AP	0.391308	6.76195e-07	postive
LUC7L	HSD17B7-8753-AT	-0.428049	4.19481e-08	negative
LUC7L	FCHSD1-73816-AT	-0.231432	0.00424747	negative
LUC7L	TNK2-68211-ES	0.327073	4.14816e-05	postive
LUC7L	TBL2-79960-AP	-0.318864	6.59671e-05	negative
LUC7L	RPL27A-14250-AP	-0.499855	6.39474e-11	negative
LUC7L	FMNL1-41952-AP	-0.251994	0.00180024	negative
LUC7L	NPIPA5-34148-RI	0.220433	0.00653298	postive
LUC7L	FAM206A-87149-AT	-0.235304	0.00363298	negative
LUC7L	FAM206A-87150-AT	0.235307	0.00363259	postive
LUC7L	TMUB2-41810-ES	0.220952	0.00640444	postive
LUC7L	ATPIF1-1380-RI	0.24684	0.00224733	postive
LUC7L	TNK2-96638-ES	0.228417	0.00478879	postive
LUC7L	ANTXR1-53845-AT	0.238166	0.00323154	postive
LUC7L	STAC2-40637-AD	-0.209331	0.00989238	negative
LUC7L	GLI4-85407-RI	0.265762	0.000973376	postive
LUC7L	FUBP1-3546-ES	0.216368	0.00762215	postive
LUC7L	FASTKD3-71526-AA	0.337966	2.19517e-05	postive
LUC7L	TCEA3-1058-AP	-0.301962	0.000164503	negative
LUC7L	KRBOX4-88888-AT	0.422982	6.27957e-08	postive
LUC7L	SENP6-76795-ES	-0.441576	1.38251e-08	negative
LUC7L	C12orf76-24405-AT	-0.301835	0.000165601	negative
LUC7L	CD276-31611-AT	-0.60888	1.0926e-16	negative
LUC7L	KIF20B-12497-AT	0.218863	0.00693597	postive
LUC7L	KIF20B-12498-AT	-0.218863	0.00693597	negative
LUC7L	KLC1-29470-RI	0.350656	1.01425e-05	postive
LUC7L	CRYZL1-60450-AT	0.205537	0.0113483	postive
LUC7L	ASPH-83969-AT	0.231362	0.0042593	postive
LUC7L	HSPB11-3097-AT	-0.54367	5.44845e-13	negative
LUC7L	SIMC1-74635-AT	0.316933	7.34331e-05	postive
LUC7L	SIMC1-74636-AT	-0.317765	7.01238e-05	negative
LUC7L	CPSF4-80635-AA	0.313024	9.10234e-05	postive
LUC7L	DONSON-60445-ES	-0.221707	0.00622139	negative
LUC7L	CD58-4361-AT	-0.305889	0.000133687	negative
LUC7L	FADS1-16299-AP	-0.32103	5.84428e-05	negative
LUC7L	ZNF131-71925-RI	-0.30685	0.000127016	negative
LUC7L	OGG1-63164-RI	0.254385	0.0016217	postive
LUC7L	ANTXR1-53844-AT	-0.236973	0.00339374	negative
LUC7L	ZCCHC10-73326-AT	-0.242866	0.00265833	negative
LUC7L	ZCCHC10-73327-AT	0.24287	0.00265796	postive
LUC7L	TTLL3-63226-RI	0.449719	6.92125e-09	postive
LUC7L	UIMC1-74697-AD	0.206526	0.0109515	postive
LUC7L	URGCP-79353-AP	-0.217141	0.00740332	negative
LUC7L	ANKS1B-23882-AP	-0.208154	0.0103255	negative
LUC7L	PDCD6-71422-AT	0.240496	0.00293475	postive
LUC7L	TNK2-68210-AA	0.415444	1.13057e-07	postive
LUC7L	ST8SIA1-20726-AT	-0.352031	9.30965e-06	negative
LUC7L	ST8SIA1-20727-AT	0.352031	9.30965e-06	postive
LUC7L	PIP5K1A-7581-AD	0.295231	0.00023315	postive
LUC7L	NDRG2-26485-AP	-0.324546	4.79192e-05	negative
LUC7L	HEXA-31540-AT	-0.752949	7.23009e-29	negative
LUC7L	PPM1N-50473-AP	0.350011	1.05575e-05	postive
LUC7L	NOTCH2NL-4438-AT	0.45108	6.15449e-09	postive
LUC7L	NOTCH2NL-4437-AT	-0.45108	6.15449e-09	negative
LUC7L	INTU-70537-AA	0.257241	0.00142967	postive
LUC7L	PDE8B-72564-AP	-0.238979	0.00312501	negative
LUC7L	AGTRAP-670-AA	0.406	2.31513e-07	postive
LUC7L	TGIF1-44502-AP	-0.298005	0.000202144	negative
LUC7L	TBC1D5-63663-ES	0.200726	0.0134632	postive
LUC7L	EXOC7-43566-ES	-0.247986	0.00213997	negative
LUC7L	MAD2L2-665-ES	-0.234437	0.00376309	negative
LUC7L	APBB3-73680-AD	0.371252	2.693e-06	postive
LUC7L	TRMU-62711-AA	0.354335	8.05759e-06	postive
LUC7L	KRBOX4-88886-AT	-0.423307	6.12021e-08	negative
LUC7L	PDE8B-72565-AP	0.240781	0.00290023	postive
LUC7L	FXYD2-18922-AT	0.26483	0.0010158	postive
LUC7L	MEF2B-48594-AA	0.235641	0.00358354	postive
LUC7L	SMUG1-22125-RI	0.30185	0.000165476	postive
LUC7L	PPP2R5C-29320-AT	0.250809	0.00189519	postive
LUC7L	HDAC9-78887-AP	0.205708	0.0112789	postive
LUC7L	CASP10-56805-ES	-0.340503	1.88629e-05	negative
LUC7L	ULK3-31751-AP	0.297476	0.000207745	postive
LUC7L	ULK3-31750-AP	-0.299122	0.00019078	negative
LUC7L	MFSD12-46699-ES	0.335046	2.60966e-05	postive
LUC7L	ORMDL1-56536-AT	-0.296725	0.000215946	negative
LUC7L	ORMDL1-56535-AT	0.296725	0.000215946	postive
LUC7L	MAGI2-80217-ES	0.221497	0.00627192	postive
LUC7L	MFF-57808-ES	0.280122	0.000494704	postive
LUC7L	FKBP11-21495-AT	-0.438527	1.78307e-08	negative
LUC7L	SLC25A26-65543-AT	-0.389761	7.54757e-07	negative
LUC7L	SLC25A26-65542-AT	0.389761	7.54757e-07	postive
LUC7L	LUC7L-32844-ES	0.555326	1.36027e-13	postive
LUC7L	SEMA6D-30461-AP	-0.282309	0.000444819	negative
LUC7L	TRIO-71584-AT	0.355425	7.52222e-06	postive
LUC7L	BOC-66194-AT	-0.375623	2.00826e-06	negative
LUC7L	BOC-66193-AT	0.375623	2.00824e-06	postive
LUC7L	ANTXR2-69666-AT	-0.205653	0.0113014	negative
LUC7L	PLA2G7-76422-AT	0.240322	0.0029561	postive
LUC7L	ANKS3-33795-AT	-0.506091	3.38059e-11	negative
LUC7L	ANKS3-33799-AT	0.506061	3.39132e-11	postive
LUC7L	IRF5-81733-AA	0.210412	0.0095087	postive
LUC7L	ZKSCAN5-80655-AP	0.286636	0.00035953	postive
LUC7L	GK-88735-ES	0.247477	0.00218706	postive
LUC7L	CAMLG-73422-ES	0.219806	0.00669134	postive
LUC7L	RAD51D-40256-ES	0.296008	0.000224052	postive
LUC7L	TRAF1-87404-AP	-0.306873	0.000126861	negative
LUC7L	GCHFR-30031-AP	0.462868	2.17779e-09	postive
LUC7L	PIK3R2-48398-AT	-0.348929	1.12885e-05	negative
LUC7L	PIK3R2-48396-AT	0.348934	1.1285e-05	postive
LUC7L	RAB3GAP1-55429-AT	-0.419791	8.0684e-08	negative
LUC7L	DNASE1L1-90573-AP	0.424931	5.38126e-08	postive
LUC7L	TRAIP-64922-AT	-0.226248	0.00521586	negative
LUC7L	TRAIP-64923-AT	0.226252	0.00521494	postive
LUC7L	LBX2-54099-AP	0.307192	0.000124721	postive
LUC7L	U2AF1L4-49276-ES	-0.236846	0.00341147	negative
LUC7L	MRPL37-3138-AT	-0.206538	0.0109468	negative
LUC7L	MRPL37-3137-AT	0.206538	0.0109468	postive
LUC7L	R3HDM4-46348-RI	0.275516	0.000617112	postive
LUC7L	GCHFR-30029-AP	-0.468908	1.25922e-09	negative
LUC7L	NFATC3-37183-AT	-0.281237	0.000468657	negative
LUC7L	ABI1-11037-ES	0.213274	0.00855624	postive
LUC7L	N4BP2L2-25598-AD	0.228122	0.00484508	postive
LUC7L	ATRAID-52953-AD	-0.211313	0.00919917	negative
LUC7L	GTF2I-80088-ES	0.204128	0.0119355	postive
LUC7L	RBPJ-68984-ES	-0.234091	0.00381622	negative
LUC7L	CDK11A-220-AD	0.251522	0.00183753	postive
LUC7L	NSUN5-79935-RI	0.597386	5.6441e-16	postive
LUC7L	FAM219B-31792-RI	-0.268891	0.000842522	negative
LUC7L	FXYD2-18921-AT	-0.242392	0.0027117	negative
LUC7L	FCAR-51954-AT	-0.221788	0.00620212	negative
LUC7L	BET1L-13574-AT	0.39302	5.98404e-07	postive
LUC7L	BET1L-13573-AT	-0.393017	5.9853e-07	negative
LUC7L	SYT17-34294-AT	-0.244466	0.00248535	negative
LUC7L	SYT17-34293-AT	0.244466	0.00248535	postive
CDK11A	CREBRF-74575-AT	-0.218885	0.00693026	negative
CDK11A	TMEM170A-37612-RI	-0.296943	0.000213534	negative
CDK11A	SPATA6-2916-AP	-0.248479	0.00209529	negative
CDK11A	AIFM2-12029-AT	0.225334	0.00540562	postive
CDK11A	AIFM2-12030-AT	-0.225318	0.00540899	negative
CDK11A	HOPX-69370-RI	0.24691	0.0022406	postive
CDK11A	MRPS21-7461-AP	0.232105	0.0041343	postive
CDK11A	MRPS21-7460-AP	-0.232107	0.00413412	negative
CDK11A	CDK11A-221-ES	-0.233352	0.00393192	negative
CDK11A	BTBD10-14452-AA	-0.204141	0.0119297	negative
CDK11A	MEF2A-32713-AP	-0.200162	0.0137325	negative
CDK11A	IPO8-20936-AP	-0.311322	9.98562e-05	negative
CDK11A	ISCU-24228-RI	0.43075	3.37394e-08	postive
CDK11A	HSCB-61550-ES	0.336755	2.35892e-05	postive
CDK11A	FAM13A-69905-AT	-0.365495	3.938e-06	negative
CDK11A	FOXRED1-19375-ES	-0.227882	0.00489118	negative
CDK11A	MSL1-40842-AT	-0.258992	0.00132241	negative
CDK11A	MSL1-40843-AT	0.258992	0.00132241	postive
CDK11A	ZNF195-13979-ES	0.235133	0.00365838	postive
CDK11A	TMEM198-57723-AP	0.206797	0.0108452	postive
CDK11A	C11orf49-15610-RI	0.286045	0.000370208	postive
CDK11A	RPE-100824-ME	0.276236	0.00059631	postive
CDK11A	RDH10-84150-AP	-0.286558	0.000360914	negative
CDK11A	TMEM198-57722-AP	-0.20244	0.0126734	negative
CDK11A	TNK2-68202-AP	0.227447	0.00497574	postive
CDK11A	FMNL1-41953-AP	0.208763	0.0100992	postive
CDK11A	SLC25A23-47039-AT	-0.204344	0.0118434	negative
CDK11A	ZBTB45-52479-AD	0.308947	0.000113517	postive
CDK11A	C12orf57-20020-AD	0.206713	0.0108779	postive
CDK11A	HAT1-55960-AT	-0.387829	8.65093e-07	negative
CDK11A	GTF2IRD2B-80102-AP	-0.221727	0.00621667	negative
CDK11A	SLC25A23-47037-AT	0.202326	0.0127247	postive
CDK11A	ZNF83-51514-ES	0.202241	0.0127629	postive
CDK11A	RPS23-72688-AT	-0.213704	0.00842049	negative
CDK11A	SLC37A2-19257-ES	-0.207745	0.0104795	negative
CDK11A	DENND2A-82009-AT	-0.32521	4.61427e-05	negative
CDK11A	CHTF8-94188-ES	0.402091	3.0947e-07	postive
CDK11A	SETD6-36663-AA	0.307316	0.000123898	postive
CDK11A	FLAD1-7868-ES	-0.2214	0.00629539	negative
CDK11A	SCRN2-42120-RI	0.279664	0.000505806	postive
CDK11A	RCC2-853-AP	0.312891	9.16867e-05	postive
CDK11A	ST3GAL5-54385-AT	-0.347714	1.21671e-05	negative
CDK11A	CCDC14-66492-AD	0.222654	0.00599855	postive
CDK11A	TMEM234-1573-RI	0.372097	2.54536e-06	postive
CDK11A	CHCHD3-81833-AT	0.215189	0.00796676	postive
CDK11A	CHCHD3-81834-AT	-0.218535	0.00702302	negative
CDK11A	NR2E1-77142-AP	-0.209985	0.00965879	negative
CDK11A	RPLP0-24730-ES	-0.281639	0.00045959	negative
CDK11A	TPPP3-37058-AP	-0.240032	0.00299187	negative
CDK11A	PDE4DIP-4411-AT	-0.231725	0.00419785	negative
CDK11A	NID2-27539-ES	-0.210376	0.00952119	negative
CDK11A	FAM13A-69906-AT	0.405741	2.36035e-07	postive
CDK11A	RPL37A-57422-RI	0.214012	0.00832449	postive
CDK11A	TAGLN2-8421-AP	-0.261845	0.00116333	negative
CDK11A	LMF1-33028-AP	-0.213395	0.0085176	negative
CDK11A	LMF1-33029-AP	0.213395	0.0085176	postive
CDK11A	AP1S2-88572-AA	0.34332	1.59136e-05	postive
CDK11A	FASTK-82339-ES	-0.269965	0.000801474	negative
CDK11A	WHSC1L1-83392-AT	0.31034	0.00010531	postive
CDK11A	WHSC1L1-83393-AT	-0.31034	0.00010531	negative
CDK11A	ZNF397-45143-AT	-0.379394	1.55383e-06	negative
CDK11A	NIT1-8555-AT	0.312112	9.56589e-05	postive
CDK11A	NIT1-8556-AT	-0.312114	9.56513e-05	negative
CDK11A	KIF13A-75455-AT	-0.222239	0.00609528	negative
CDK11A	CHMP2A-52482-AP	0.466973	1.50254e-09	postive
CDK11A	APLP2-122404-ES	0.211836	0.00902378	postive
CDK11A	HOPX-69369-RI	0.251392	0.00184793	postive
CDK11A	BTN2A1-75668-AT	-0.245193	0.00241016	negative
CDK11A	BTN2A1-75669-AT	0.245193	0.00241016	postive
CDK11A	TOR2A-87658-ES	-0.217995	0.00716819	negative
CDK11A	ACOT9-88691-AT	0.239429	0.0030675	postive
CDK11A	ACOT9-88692-AT	-0.239429	0.0030675	negative
CDK11A	SIPA1L1-28197-AP	0.256038	0.00150786	postive
CDK11A	UBXN11-101230-ES	0.210593	0.0094458	postive
CDK11A	RPL31-54732-AT	0.206729	0.0108717	postive
CDK11A	SUMF2-79786-ES	0.213388	0.00851996	postive
CDK11A	ERCC5-26230-RI	0.298629	0.000195725	postive
CDK11A	FAM32A-48143-ES	0.263273	0.00109045	postive
CDK11A	COX7A2-76779-ES	0.20079	0.0134331	postive
CDK11A	YAF2-21110-ES	0.22388	0.00572039	postive
CDK11A	TMEM91-50052-RI	0.359115	5.94916e-06	postive
CDK11A	DDX19B-37359-ES	-0.249399	0.00201404	negative
CDK11A	PPCS-2073-AT	-0.306052	0.000132533	negative
CDK11A	PPCS-2074-AT	0.306052	0.000132533	postive
CDK11A	RCC2-854-AP	-0.268436	0.000860501	negative
CDK11A	ZNF333-48017-AT	-0.241814	0.00277806	negative
CDK11A	SEC24C-12179-ES	-0.216378	0.00761931	negative
CDK11A	AP4S1-27100-AT	-0.232792	0.0040217	negative
CDK11A	AP4S1-27099-AT	0.232792	0.0040217	postive
CDK11A	TNK2-68201-AP	-0.226251	0.00521511	negative
CDK11A	TVP23C-39360-ES	-0.280791	0.000478917	negative
CDK11A	UBE2C-59609-RI	0.40104	3.34375e-07	postive
CDK11A	GLUD1-12446-ES	0.232816	0.00401781	postive
CDK11A	NAA38-81579-RI	0.417318	9.7812e-08	postive
CDK11A	CTNS-38471-AT	-0.207924	0.0104119	negative
CDK11A	ARHGEF4-55357-RI	0.455608	4.14835e-09	postive
CDK11A	GABARAPL1-20353-AT	-0.418802	8.7161e-08	negative
CDK11A	PPP6R3-17327-ES	0.221259	0.00632957	postive
CDK11A	RPL31-54729-AT	-0.235709	0.00357354	negative
CDK11A	ISG20-32392-AT	-0.218682	0.00698399	negative
CDK11A	ABCD4-28383-ES	-0.201795	0.0129659	negative
CDK11A	TPCN2-101162-ES	-0.214431	0.00819558	negative
CDK11A	PMFBP1-37551-AT	-0.223128	0.00588971	negative
CDK11A	HSD17B7-8754-AT	0.35666	6.95616e-06	postive
CDK11A	CSAD-21955-RI	0.408898	1.86232e-07	postive
CDK11A	RPS27L-31015-AT	-0.499375	6.71311e-11	negative
CDK11A	RPS27L-31016-AT	0.499378	6.71087e-11	postive
CDK11A	RAD51D-40261-ES	0.213128	0.0086027	postive
CDK11A	BCL2L1-58901-AD	-0.20554	0.0113473	negative
CDK11A	PMFBP1-37552-AT	0.230215	0.00445904	postive
CDK11A	ZNF449-90178-AT	0.274073	0.000660852	postive
CDK11A	ZNF449-90179-AT	-0.274055	0.000661418	negative
CDK11A	LUC7L-32848-ES	0.323825	4.9921e-05	postive
CDK11A	IFI27L1-29056-AD	0.230048	0.00448872	postive
CDK11A	PLXNB3-90479-ES	-0.214709	0.00811095	negative
CDK11A	SMIM7-48187-RI	-0.26916	0.000832048	negative
CDK11A	TP53I3-52810-ES	0.244435	0.00248855	postive
CDK11A	NAB1-56577-AP	-0.33381	2.80651e-05	negative
CDK11A	FLAD1-7872-AD	0.23836	0.00320583	postive
CDK11A	AMPD3-14351-AA	0.207132	0.0107149	postive
CDK11A	PLA2G7-76421-AT	-0.218661	0.00698951	negative
CDK11A	PAIP1-71962-AD	0.232534	0.00406379	postive
CDK11A	GFM2-72501-AT	-0.213216	0.00857464	negative
CDK11A	ZNF83-51477-AP	-0.314004	8.62782e-05	negative
CDK11A	INPP4B-70691-AT	-0.257467	0.00141537	negative
CDK11A	MAPK1-61256-AT	0.254446	0.00161735	postive
CDK11A	MAPK1-61257-AT	-0.254431	0.00161845	negative
CDK11A	METTL21A-57193-ES	0.200376	0.0136299	postive
CDK11A	RHBDL1-32948-AP	0.29946	0.000187465	postive
CDK11A	MEIS3-50640-AP	-0.226694	0.00512529	negative
CDK11A	NOL8-86857-ES	0.244351	0.00249737	postive
CDK11A	FBXW9-47842-ES	-0.211511	0.00913233	negative
CDK11A	GCHFR-30032-AT	-0.277782	0.00055379	negative
CDK11A	GCHFR-30033-AT	0.277782	0.00055379	postive
CDK11A	RHBDL1-32947-AP	-0.266083	0.000959117	negative
CDK11A	ARHGAP17-35665-ES	-0.237811	0.00327912	negative
CDK11A	C5orf45-74965-ES	0.433524	2.69238e-08	postive
CDK11A	LRCH3-68318-AT	-0.269137	0.000832952	negative
CDK11A	FASTK-82338-ES	-0.209088	0.00998045	negative
CDK11A	DFFA-617-AT	0.209627	0.00978607	postive
CDK11A	DFFA-616-AT	-0.209627	0.00978607	negative
CDK11A	NIN-27494-ES	0.200255	0.0136877	postive
CDK11A	HNRNPA2B1-79035-AA	0.231769	0.00419044	postive
CDK11A	GAS8-38203-ES	-0.267147	0.000913306	negative
CDK11A	ABCB8-82294-AA	0.428513	4.04135e-08	postive
CDK11A	TRMT44-68772-AA	-0.224448	0.00559556	negative
CDK11A	ABHD17A-46556-ES	0.209043	0.00999677	postive
CDK11A	MEIS3-50641-AP	0.229385	0.00460866	postive
CDK11A	HSD17B7-8753-AT	-0.36136	5.15045e-06	negative
CDK11A	FCHSD1-73816-AT	-0.299746	0.000184691	negative
CDK11A	YJEFN3-48654-AP	0.227454	0.00497448	postive
CDK11A	TNK2-68211-ES	0.336695	2.36741e-05	postive
CDK11A	TTYH1-51889-AA	-0.26946	0.000820529	negative
CDK11A	TBL2-79960-AP	-0.262914	0.00110837	negative
CDK11A	RPL27A-14250-AP	-0.432182	3.00366e-08	negative
CDK11A	AURKAIP1-148-RI	0.239967	0.00299995	postive
CDK11A	NPIPA5-34148-RI	0.207905	0.0104189	postive
CDK11A	ARHGEF18-47100-AP	0.239923	0.00300532	postive
CDK11A	NUP50-62637-AP	-0.203556	0.0121811	negative
CDK11A	FASTKD3-71526-AA	0.220121	0.00661133	postive
CDK11A	TCEA3-1058-AP	-0.238615	0.00317233	negative
CDK11A	KRBOX4-88888-AT	0.236657	0.0034379	postive
CDK11A	C12orf76-24405-AT	-0.279031	0.000521477	negative
CDK11A	CD276-31611-AT	-0.502765	4.75736e-11	negative
CDK11A	KIF20B-12497-AT	0.212193	0.00890539	postive
CDK11A	KIF20B-12498-AT	-0.212193	0.00890539	negative
CDK11A	KLC1-29470-RI	0.332672	2.99991e-05	postive
CDK11A	CRYZL1-60450-AT	0.342108	1.71251e-05	postive
CDK11A	HSPB11-3097-AT	-0.429305	3.79167e-08	negative
CDK11A	SIMC1-74635-AT	0.232663	0.0040426	postive
CDK11A	SIMC1-74636-AT	-0.233418	0.00392156	negative
CDK11A	CD58-4361-AT	-0.367788	3.38779e-06	negative
CDK11A	ZNF131-71925-RI	-0.238781	0.00315074	negative
CDK11A	OGG1-63164-RI	0.331642	3.18564e-05	postive
CDK11A	YJEFN3-48653-AP	-0.233782	0.00386428	negative
CDK11A	TTLL3-63226-RI	0.355488	7.4923e-06	postive
CDK11A	PDCD6-71422-AT	0.385144	1.04423e-06	postive
CDK11A	TNK2-68210-AA	0.340307	1.90858e-05	postive
CDK11A	TRAPPC2L-94314-AA	0.2242	0.0056498	postive
CDK11A	ST8SIA1-20726-AT	-0.284767	0.000394319	negative
CDK11A	ST8SIA1-20727-AT	0.284767	0.000394319	postive
CDK11A	PIP5K1A-7581-AD	0.293332	0.000256865	postive
CDK11A	SUPT4H1-42661-AP	0.230892	0.00434011	postive
CDK11A	HEXA-31540-AT	-0.530135	2.55567e-12	negative
CDK11A	PPM1N-50473-AP	0.234252	0.0037915	postive
CDK11A	CBWD1-85685-AT	-0.21969	0.00672112	negative
CDK11A	NOTCH2NL-4438-AT	0.245215	0.00240791	postive
CDK11A	NOTCH2NL-4437-AT	-0.245215	0.00240791	negative
CDK11A	AGTRAP-670-AA	0.329334	3.64207e-05	postive
CDK11A	TGIF1-44502-AP	-0.261997	0.00115537	negative
CDK11A	APBB3-73680-AD	0.304153	0.000146579	postive
CDK11A	TRMU-62711-AA	0.33305	2.93426e-05	postive
CDK11A	KRBOX4-88886-AT	-0.24113	0.00285843	negative
CDK11A	PPA2-70223-ES	-0.204902	0.0116095	negative
CDK11A	MEF2B-48594-AA	0.304168	0.000146463	postive
CDK11A	SMUG1-22125-RI	0.215758	0.00779869	postive
CDK11A	PPP2R5C-29320-AT	0.252392	0.00176928	postive
CDK11A	CASP10-56805-ES	-0.287733	0.000340439	negative
CDK11A	ULK3-31751-AP	0.250799	0.00189596	postive
CDK11A	LYRM9-39862-AP	-0.236507	0.00345901	negative
CDK11A	ROMO1-59223-RI	0.265049	0.00100567	postive
CDK11A	ULK3-31750-AP	-0.252299	0.00177653	negative
CDK11A	MFSD12-46699-ES	0.261532	0.0011799	postive
CDK11A	ORMDL1-56536-AT	-0.205123	0.0115182	negative
CDK11A	ORMDL1-56535-AT	0.205123	0.0115182	postive
CDK11A	FKBP11-21495-AT	-0.413368	1.32601e-07	negative
CDK11A	SLC25A26-65543-AT	-0.405443	2.41339e-07	negative
CDK11A	SLC25A26-65542-AT	0.405443	2.41339e-07	postive
CDK11A	LUC7L-32844-ES	0.32674	4.22821e-05	postive
CDK11A	BOC-66194-AT	-0.267069	0.000916576	negative
CDK11A	BOC-66193-AT	0.267074	0.000916364	postive
CDK11A	COPS3-39475-AA	-0.220968	0.00640063	negative
CDK11A	PLA2G7-76422-AT	0.258868	0.00132974	postive
CDK11A	MXRA8-146-ES	-0.288027	0.000335489	negative
CDK11A	ANKS3-33795-AT	-0.414097	1.25398e-07	negative
CDK11A	ANKS3-33799-AT	0.414073	1.25632e-07	postive
CDK11A	ZKSCAN5-80655-AP	0.215733	0.00780594	postive
CDK11A	STARD3-40658-ES	0.200804	0.0134266	postive
CDK11A	TMEM179B-16427-ES	-0.27914	0.000518765	negative
CDK11A	CAMLG-73422-ES	0.269588	0.000815682	postive
CDK11A	RAD51D-40256-ES	0.327902	3.95555e-05	postive
CDK11A	GCHFR-30031-AP	0.30558	0.000135907	postive
CDK11A	NCKIPSD-64731-AT	0.202479	0.0126559	postive
CDK11A	PIK3R2-48398-AT	-0.269468	0.00082023	negative
CDK11A	PIK3R2-48396-AT	0.26945	0.000820921	postive
CDK11A	RAB3GAP1-55429-AT	-0.323663	5.03802e-05	negative
CDK11A	DNASE1L1-90573-AP	0.352793	8.87624e-06	postive
CDK11A	TRAIP-64922-AT	-0.219563	0.00675378	negative
CDK11A	TRAIP-64923-AT	0.219549	0.00675723	postive
CDK11A	LBX2-54099-AP	0.246899	0.00224164	postive
CDK11A	PSMD11-40209-RI	0.266255	0.000951572	postive
CDK11A	U2AF1L4-49276-ES	-0.228129	0.00484373	negative
CDK11A	R3HDM4-46348-RI	0.2983	0.000199089	postive
CDK11A	GCHFR-30029-AP	-0.321106	5.81939e-05	negative
CDK11A	NFATC3-37183-AT	-0.255414	0.00154992	negative
CDK11A	NSUN5-79935-RI	0.384549	1.08843e-06	postive
CDK11A	BET1L-13574-AT	0.304085	0.000147111	postive
CDK11A	BET1L-13573-AT	-0.304081	0.000147139	negative
CDK11A	SSH3-17165-AA	-0.200134	0.0137459	negative
ZNF207	NKIRAS2-40976-AP	0.205372	0.0114157	postive
ZNF207	NKIRAS2-40977-AP	-0.205372	0.0114157	negative
ZNF207	GSG1L-35696-AP	0.213191	0.00858255	postive
ZNF207	GSG1L-35698-AP	-0.209763	0.00973727	negative
ZNF207	MRPS21-7461-AP	0.263874	0.00106105	postive
ZNF207	MRPS21-7460-AP	-0.263878	0.00106086	negative
ZNF207	ZNF333-48020-AT	0.389365	7.76223e-07	postive
ZNF207	MAT2B-74448-AP	0.21973	0.00671095	postive
ZNF207	MAT2B-74449-AP	-0.219722	0.00671289	negative
ZNF207	KANK1-85709-AP	0.216415	0.00760853	postive
ZNF207	PCBP4-100544-ES	-0.25001	0.00196175	negative
ZNF207	MSL1-40842-AT	-0.220003	0.00664141	negative
ZNF207	MSL1-40843-AT	0.220003	0.00664141	postive
ZNF207	NAV2-14696-AP	-0.271204	0.000756407	negative
ZNF207	COX11-42567-RI	-0.289145	0.000317275	negative
ZNF207	NAGLU-41057-ES	-0.208343	0.0102546	negative
ZNF207	PPFIBP1-20890-ES	-0.205227	0.0114754	negative
ZNF207	SCARB2-69595-ES	0.203528	0.0121931	postive
ZNF207	NAV2-14695-AP	0.249786	0.0019808	postive
ZNF207	ZBTB37-9031-AT	-0.207958	0.0103989	negative
ZNF207	EZR-78288-AP	-0.208546	0.0101792	negative
ZNF207	EZR-78289-AP	0.208546	0.0101794	postive
ZNF207	DHRS4L2-26796-AP	0.285341	0.00038332	postive
ZNF207	DHRS4L2-26795-AP	-0.285341	0.00038332	negative
ZNF207	MUTYH-2652-ES	-0.204762	0.0116678	negative
ZNF207	FLAD1-7868-ES	-0.210039	0.00963958	negative
ZNF207	ST3GAL5-54385-AT	-0.262262	0.00114159	negative
ZNF207	PSEN1-28272-AD	0.219905	0.00666608	postive
ZNF207	BCCIP-13431-AT	-0.231252	0.00427825	negative
ZNF207	RNF170-83745-ES	-0.225032	0.00546974	negative
ZNF207	PSMG4-75172-AT	-0.312596	9.31714e-05	negative
ZNF207	FUT8-28012-AP	-0.251706	0.00182292	negative
ZNF207	FUT8-28010-AP	0.251706	0.00182292	postive
ZNF207	NRL-26809-AP	0.23404	0.00382413	postive
ZNF207	AP1S2-88572-AA	0.274451	0.000649124	postive
ZNF207	ITGBL1-26207-AT	-0.244829	0.00244746	negative
ZNF207	ITGBL1-26208-AT	0.245188	0.00241059	postive
ZNF207	ZNF397-45143-AT	-0.223935	0.00570822	negative
ZNF207	TNFSF12-38966-AT	-0.293596	0.000253437	negative
ZNF207	TNFSF12-38967-AT	0.293596	0.000253437	postive
ZNF207	C5orf22-71636-AA	-0.209657	0.00977524	negative
ZNF207	NIT1-8555-AT	0.317077	7.28513e-05	postive
ZNF207	NIT1-8556-AT	-0.317064	7.29026e-05	negative
ZNF207	KIF13A-75455-AT	-0.205995	0.0111631	negative
ZNF207	ACY1-65148-AP	0.28083	0.000478021	postive
ZNF207	TOR2A-87658-ES	-0.21827	0.00709386	negative
ZNF207	ACOT9-88691-AT	0.240034	0.00299161	postive
ZNF207	ACOT9-88692-AT	-0.240034	0.00299161	negative
ZNF207	PCBP4-100547-ES	-0.216584	0.00756035	negative
ZNF207	RPL31-54732-AT	0.21557	0.00785386	postive
ZNF207	PPCS-2073-AT	-0.345905	1.3596e-05	negative
ZNF207	PPCS-2074-AT	0.345905	1.3596e-05	postive
ZNF207	RASGRP1-29927-ES	-0.267978	0.000878915	negative
ZNF207	C11orf57-18723-RI	-0.250704	0.00190378	negative
ZNF207	ZNF333-48017-AT	-0.351473	9.63939e-06	negative
ZNF207	PRPSAP2-39670-ES	0.210709	0.00940566	postive
ZNF207	TMEM164-89872-AP	0.304263	0.000145733	postive
ZNF207	PSMA1-14474-AT	-0.24441	0.0024912	negative
ZNF207	GABARAPL1-20353-AT	-0.276718	0.000582724	negative
ZNF207	SEPT9-43723-AP	-0.2643	0.00104067	negative
ZNF207	MUTYH-2653-ES	-0.209822	0.0097165	negative
ZNF207	CRYAB-18691-AP	-0.211727	0.00906013	negative
ZNF207	RPL31-54729-AT	-0.239071	0.00311318	negative
ZNF207	RPRD1A-45206-ES	-0.332439	3.04095e-05	negative
ZNF207	C7orf49-81875-AD	-0.260733	0.00122312	negative
ZNF207	PDCD5-48878-AP	-0.202779	0.0125219	negative
ZNF207	PDCD5-48877-AP	0.202779	0.0125219	postive
ZNF207	RPS27L-31015-AT	-0.352398	9.0986e-06	negative
ZNF207	RPS27L-31016-AT	0.352352	9.12481e-06	postive
ZNF207	GTF2I-80087-ES	0.352468	9.05862e-06	postive
ZNF207	ZNF449-90178-AT	0.216543	0.00757212	postive
ZNF207	ZNF449-90179-AT	-0.216552	0.00756962	negative
ZNF207	MRPS33-82031-ES	0.225686	0.00533191	postive
ZNF207	FLAD1-7872-AD	0.240718	0.00290777	postive
ZNF207	APOPT1-29464-ES	0.223316	0.00584701	postive
ZNF207	ZNF83-51477-AP	-0.267991	0.000878389	negative
ZNF207	FUBP1-3543-AT	-0.200689	0.0134809	negative
ZNF207	FUBP1-3542-AT	0.200687	0.0134819	postive
ZNF207	S100A4-7713-AP	0.201266	0.0132099	postive
ZNF207	GCHFR-30032-AT	-0.306346	0.00013048	negative
ZNF207	GCHFR-30033-AT	0.306346	0.00013048	postive
ZNF207	S100A4-7711-AP	-0.201957	0.0128916	negative
ZNF207	MACF1-1881-ES	-0.237333	0.00334398	negative
ZNF207	ZEB2-55516-AT	0.248728	0.00207304	postive
ZNF207	ZEB2-55515-AT	-0.24872	0.00207372	negative
ZNF207	ABCB8-82294-AA	0.217566	0.00728544	postive
ZNF207	HSD17B7-8753-AT	-0.211903	0.00900134	negative
ZNF207	NSUN5-97503-ES	-0.204844	0.0116338	negative
ZNF207	MEIS1-53805-AP	-0.202431	0.0126773	negative
ZNF207	MAPKAP1-87583-ES	-0.216968	0.00745188	negative
ZNF207	ZNF264-52207-AT	0.310491	0.000104449	postive
ZNF207	HSPB11-3097-AT	-0.231695	0.00420292	negative
ZNF207	SLC19A1-60878-AP	0.260221	0.00125157	postive
ZNF207	ATG4D-47537-ES	0.234161	0.00380554	postive
ZNF207	CD58-4361-AT	-0.219867	0.00667587	negative
ZNF207	ZCCHC10-73326-AT	-0.252986	0.00172412	negative
ZNF207	ZCCHC10-73327-AT	0.253005	0.00172266	postive
ZNF207	SPEF2-71768-AT	0.215812	0.0077829	postive
ZNF207	C14orf159-28869-ES	-0.214621	0.00813759	negative
ZNF207	PPIL2-61239-AA	-0.240267	0.00296283	negative
ZNF207	PTCH1-86956-AP	0.276443	0.00059043	postive
ZNF207	HOXD3-56116-AP	-0.207246	0.0106706	negative
ZNF207	COX11-42568-AA	-0.221777	0.00620467	negative
ZNF207	HEXA-31540-AT	-0.298438	0.000197665	negative
ZNF207	NEU4-58427-AP	0.201516	0.0130939	postive
ZNF207	TCF12-30783-AP	0.26753	0.00089729	postive
ZNF207	RARA-40856-AP	-0.233498	0.00390894	negative
ZNF207	MAD2L2-665-ES	-0.326951	4.17734e-05	negative
ZNF207	TCF12-30784-AP	-0.269282	0.000827341	negative
ZNF207	HDAC9-78887-AP	0.21455	0.0081594	postive
ZNF207	ORMDL1-56536-AT	-0.214746	0.00809967	negative
ZNF207	ORMDL1-56535-AT	0.214746	0.00809967	postive
ZNF207	CDC14B-86972-AP	-0.251038	0.00187652	negative
ZNF207	CRTC1-106128-ES	-0.243636	0.00257378	negative
ZNF207	STARD3-40658-ES	0.273659	0.000673909	postive
ZNF207	TFPI-56495-ES	-0.210349	0.00953072	negative
ZNF207	PLEKHM3-57206-AT	-0.214463	0.00818587	negative
ZNF207	GCHFR-30031-AP	0.307062	0.000125587	postive
ZNF207	RAB3GAP1-55429-AT	-0.227175	0.00502927	negative
ZNF207	TRAIP-64922-AT	-0.2162	0.00767041	negative
ZNF207	TRAIP-64923-AT	0.216206	0.00766879	postive
ZNF207	PHB2-20051-ES	-0.2429	0.00265461	negative
ZNF207	GCHFR-30029-AP	-0.295911	0.000225165	negative
ZNF207	RTN2-50466-ES	-0.216706	0.00752567	negative
ZNF207	N4BP2L2-25598-AD	0.397603	4.29882e-07	postive
ZNF207	SH3BP1-62132-AT	0.251354	0.00185096	postive
ZNF207	SH3BP1-62134-AT	-0.251354	0.00185096	negative
ZNF207	EPC1-11157-AP	0.208013	0.0103781	postive
ZNF207	EPC1-11156-AP	-0.208055	0.0103626	negative
ZNF207	EIF6-59071-AP	0.291284	0.000284938	postive
ZNF207	EIF6-59072-AP	-0.291317	0.000284463	negative
ZNF207	GTF2I-80088-ES	0.27681	0.000580175	postive
ZNF207	RBPJ-68984-ES	-0.259535	0.00129066	negative
ZNF207	BET1L-13574-AT	0.225653	0.00533862	postive
ZNF207	BET1L-13573-AT	-0.225646	0.00534022	negative
ZNF207	FADS1-16298-AP	-0.20222	0.0127722	negative
PTBP1	GUF1-69147-ES	0.229178	0.0046467	postive
PTBP1	OBSL1-57730-AT	-0.207529	0.010562	negative
PTBP1	MRPS21-7461-AP	0.233678	0.00388052	postive
PTBP1	MRPS21-7460-AP	-0.233679	0.00388035	negative
PTBP1	CDKL3-73367-AT	-0.221163	0.0063529	negative
PTBP1	ARPP21-63903-AP	-0.299968	0.000182573	negative
PTBP1	MEF2A-32713-AP	-0.214106	0.00829537	negative
PTBP1	ZNF333-48020-AT	0.415157	1.15585e-07	postive
PTBP1	CTAGE5-27372-AP	-0.261915	0.00115965	negative
PTBP1	FAM193B-74803-AA	0.219908	0.00666547	postive
PTBP1	ISCU-24228-RI	0.337337	2.27894e-05	postive
PTBP1	PAIP1-71959-AP	0.239567	0.00304999	postive
PTBP1	PAIP1-71958-AP	-0.239567	0.00304999	negative
PTBP1	ZFP14-49377-AT	-0.217211	0.00738374	negative
PTBP1	ZFP14-49378-AT	0.217211	0.00738374	postive
PTBP1	KIF13A-75456-AT	0.288156	0.000333348	postive
PTBP1	CCAR1-11956-ES	0.210294	0.00955002	postive
PTBP1	KANK1-85709-AP	0.313691	8.77672e-05	postive
PTBP1	MSL1-40842-AT	-0.424038	5.77607e-08	negative
PTBP1	MSL1-40843-AT	0.424038	5.77607e-08	postive
PTBP1	CCDC90B-18083-AD	0.201733	0.0129941	postive
PTBP1	CCT4-53708-ES	-0.247817	0.00215552	negative
PTBP1	BRSK2-13845-ES	0.203461	0.0122221	postive
PTBP1	ST3GAL4-19394-AP	-0.202811	0.0125078	negative
PTBP1	C11orf49-15610-RI	0.227445	0.00497621	postive
PTBP1	HNRNPA2B1-79037-ES	-0.319391	6.40588e-05	negative
PTBP1	RPE-100824-ME	0.23339	0.00392588	postive
PTBP1	ARPP21-63906-AT	0.200378	0.0136289	postive
PTBP1	ARPP21-63905-AT	-0.200194	0.0137171	negative
PTBP1	NAP1L1-23488-ES	0.200861	0.0133998	postive
PTBP1	WWTR1-67227-AP	0.206154	0.0110993	postive
PTBP1	HAT1-55960-AT	-0.221646	0.00623616	negative
PTBP1	PACS2-29637-AD	0.229524	0.00458328	postive
PTBP1	SLC25A23-47037-AT	0.201716	0.0130019	postive
PTBP1	FAM219B-31798-ES	-0.256833	0.00145573	negative
PTBP1	ARNTL-14444-ES	-0.233858	0.00385236	negative
PTBP1	ST3GAL5-54385-AT	-0.320206	6.12046e-05	negative
PTBP1	QKI-97339-ES	-0.227729	0.00492077	negative
PTBP1	TMEM234-1573-RI	0.213153	0.00859457	postive
PTBP1	LGI4-49049-AT	-0.236678	0.00343496	negative
PTBP1	LGI4-49050-AT	0.236673	0.00343567	postive
PTBP1	RBM6-64954-AA	-0.20447	0.0117906	negative
PTBP1	RPLP0-24730-ES	-0.273044	0.000693758	negative
PTBP1	AKAP17A-88393-AD	-0.243685	0.00256851	negative
PTBP1	N4BP2L2-25599-ES	0.234202	0.0037991	postive
PTBP1	FUT8-28012-AP	-0.417707	9.49045e-08	negative
PTBP1	FUT8-28010-AP	0.417707	9.49045e-08	postive
PTBP1	ARFGAP1-60112-ES	-0.206812	0.0108392	negative
PTBP1	CASC4-30336-ES	-0.249334	0.00201974	negative
PTBP1	FAM13A-69906-AT	0.214512	0.0081709	postive
PTBP1	GRTP1-26372-AT	-0.238984	0.00312445	negative
PTBP1	GRTP1-26373-AT	0.238186	0.00322894	postive
PTBP1	ACY1-65149-AP	-0.212959	0.00865665	negative
PTBP1	CNIH2-17000-RI	0.297378	0.000208802	postive
PTBP1	IFNAR2-60390-AA	-0.344008	1.52631e-05	negative
PTBP1	AP1S2-88572-AA	0.309234	0.000111779	postive
PTBP1	ITGBL1-26207-AT	-0.217185	0.00739114	negative
PTBP1	ITGBL1-26208-AT	0.218246	0.00710029	postive
PTBP1	ZNF397-45143-AT	-0.376812	1.85285e-06	negative
PTBP1	TNFSF12-38966-AT	-0.227513	0.00496279	negative
PTBP1	TNFSF12-38967-AT	0.227513	0.00496279	postive
PTBP1	NIT1-8555-AT	0.544406	4.99911e-13	postive
PTBP1	NIT1-8556-AT	-0.544396	5.00513e-13	negative
PTBP1	KIF13A-75455-AT	-0.354083	8.18613e-06	negative
PTBP1	HHLA3-3402-ES	-0.205824	0.0112319	negative
PTBP1	STRADB-56841-ES	0.236318	0.00348584	postive
PTBP1	FOXJ3-2064-AP	0.27866	0.000530887	postive
PTBP1	BTN2A1-75668-AT	-0.24859	0.00208534	negative
PTBP1	BTN2A1-75669-AT	0.24859	0.00208534	postive
PTBP1	ACY1-65148-AP	0.379294	1.56444e-06	postive
PTBP1	TOR2A-87658-ES	-0.265242	0.000996814	negative
PTBP1	MEF2BNB-48605-ES	-0.296358	0.000220053	negative
PTBP1	MTERFD2-58318-ES	0.272884	0.00069901	postive
PTBP1	VEGFA-76336-ES	-0.220916	0.00641327	negative
PTBP1	PCBP4-100547-ES	-0.235576	0.00359297	negative
PTBP1	RPL31-54732-AT	0.23347	0.00391333	postive
PTBP1	TMEM91-50052-RI	0.223358	0.0058375	postive
PTBP1	PPCS-2073-AT	-0.296264	0.000221127	negative
PTBP1	PPCS-2074-AT	0.296264	0.000221127	postive
PTBP1	GAMT-46472-AT	-0.207695	0.0104986	negative
PTBP1	GAMT-46473-AT	0.207695	0.0104986	postive
PTBP1	MLLT4-78453-ES	-0.215357	0.00791685	negative
PTBP1	C11orf57-18723-RI	-0.455192	4.30263e-09	negative
PTBP1	ZNF333-48017-AT	-0.286202	0.00036734	negative
PTBP1	PSMA1-14474-AT	-0.317534	7.10302e-05	negative
PTBP1	GLUD1-12446-ES	0.250512	0.00191969	postive
PTBP1	GABARAPL1-20353-AT	-0.386872	9.25297e-07	negative
PTBP1	ATPIF1-1381-RI	0.381318	1.36152e-06	postive
PTBP1	PPP6R3-17327-ES	0.258861	0.00133014	postive
PTBP1	RPL31-54729-AT	-0.247461	0.00218852	negative
PTBP1	RGS10-13261-AP	0.296949	0.000213469	postive
PTBP1	RPRD1A-45206-ES	-0.380086	1.4818e-06	negative
PTBP1	PDCD5-48878-AP	-0.229614	0.00456694	negative
PTBP1	PDCD5-48877-AP	0.229614	0.00456694	postive
PTBP1	ISG20-32392-AT	-0.221647	0.00623593	negative
PTBP1	SMARCA4-47607-AP	0.215218	0.00795829	postive
PTBP1	HSD17B7-8754-AT	0.207745	0.0104795	postive
PTBP1	RPS27L-31015-AT	-0.322731	5.31077e-05	negative
PTBP1	RPS27L-31016-AT	0.322722	5.31347e-05	postive
PTBP1	GTF2I-80087-ES	0.261142	0.00120083	postive
PTBP1	ZNF449-90178-AT	0.224083	0.00567559	postive
PTBP1	ZNF449-90179-AT	-0.224085	0.00567521	negative
PTBP1	IER2-47929-AP	0.231763	0.00419143	postive
PTBP1	IER2-47930-AP	-0.231545	0.0042282	negative
PTBP1	SAAL1-14574-ES	0.219195	0.00684916	postive
PTBP1	MRPS33-82031-ES	0.210533	0.00946661	postive
PTBP1	TP53I3-52810-ES	0.268401	0.000861882	postive
PTBP1	FLAD1-7872-AD	0.262548	0.00112692	postive
PTBP1	PAIP1-71962-AD	0.254806	0.00159199	postive
PTBP1	FOXJ3-2067-AP	-0.293139	0.000259403	negative
PTBP1	ZNF83-51477-AP	-0.227902	0.00488736	negative
PTBP1	RGS10-13263-AP	-0.313274	8.97919e-05	negative
PTBP1	FUBP1-3543-AT	-0.258059	0.00137857	negative
PTBP1	FUBP1-3542-AT	0.258055	0.00137887	postive
PTBP1	MAPK1-61256-AT	0.307336	0.000123759	postive
PTBP1	MAPK1-61257-AT	-0.307342	0.00012372	negative
PTBP1	OLFM1-88099-AP	-0.222168	0.0061119	negative
PTBP1	DZIP1-26125-ES	-0.289431	0.000312768	negative
PTBP1	OLFM1-88097-AP	0.217684	0.00725323	postive
PTBP1	MEIS1-53804-AP	0.20372	0.0121099	postive
PTBP1	GCHFR-30032-AT	-0.36544	3.95212e-06	negative
PTBP1	GCHFR-30033-AT	0.36544	3.95212e-06	postive
PTBP1	MACF1-1881-ES	-0.224234	0.00564233	negative
PTBP1	IQCJ-SCHIP1-67457-AP	0.206614	0.0109171	postive
PTBP1	YAP1-18440-AP	-0.239738	0.00302849	negative
PTBP1	CCDC90B-18069-AD	0.328829	3.74982e-05	postive
PTBP1	CUL1-82148-AP	-0.258441	0.00135533	negative
PTBP1	YAP1-18441-AP	0.240208	0.00297009	postive
PTBP1	ARHGEF7-26277-AP	-0.274412	0.000650329	negative
PTBP1	HNRNPA2B1-79035-AA	-0.262103	0.00114982	negative
PTBP1	BAI2-200976-ES	0.275134	0.000628422	postive
PTBP1	UPF3A-93460-ES	0.230684	0.00437634	postive
PTBP1	ZEB2-55516-AT	0.320898	5.88786e-05	postive
PTBP1	ZEB2-55515-AT	-0.320892	5.8899e-05	negative
PTBP1	ABCB8-82294-AA	0.282389	0.000443087	postive
PTBP1	MAPKBP1-30106-ES	-0.216967	0.00745207	negative
PTBP1	HSD17B7-8753-AT	-0.223279	0.00585521	negative
PTBP1	YJEFN3-48654-AP	0.255246	0.00156144	postive
PTBP1	MRPL2-76236-AT	0.277084	0.000572623	postive
PTBP1	MRPL2-76235-AT	-0.277089	0.000572482	negative
PTBP1	FMNL1-41952-AP	0.221898	0.00617584	postive
PTBP1	CMTM3-36805-AP	0.296826	0.000214824	postive
PTBP1	MEIS1-53805-AP	-0.215348	0.00791951	negative
PTBP1	ATPIF1-1380-RI	0.253237	0.00170527	postive
PTBP1	ANTXR1-53845-AT	0.279265	0.000515646	postive
PTBP1	GABRE-90381-AT	-0.222491	0.00603628	negative
PTBP1	PIN4-89441-AT	0.217352	0.00734454	postive
PTBP1	PIN4-89442-AT	-0.217349	0.00734538	negative
PTBP1	R3HDM2-22573-ES	-0.212705	0.00873849	negative
PTBP1	NSMF-88323-ES	-0.250587	0.00191345	negative
PTBP1	ZNF264-52207-AT	0.449299	7.17603e-09	postive
PTBP1	KLC1-29470-RI	0.273388	0.000682596	postive
PTBP1	SPTLC1-86829-AT	-0.215486	0.00787872	negative
PTBP1	SPTLC1-86830-AT	0.215475	0.00788187	postive
PTBP1	MSL3-88485-AP	-0.278693	0.000530058	negative
PTBP1	HSPB11-3097-AT	-0.295463	0.000230396	negative
PTBP1	SIMC1-74635-AT	0.263249	0.00109167	postive
PTBP1	SLC19A1-60878-AP	0.296196	0.000221897	postive
PTBP1	SIMC1-74636-AT	-0.264491	0.00103163	negative
PTBP1	MRPL9-7650-ES	-0.214474	0.00818241	negative
PTBP1	CD58-4361-AT	-0.382787	1.23009e-06	negative
PTBP1	FADS1-16299-AP	0.242997	0.00264382	postive
PTBP1	ZNF131-71925-RI	-0.296509	0.000218356	negative
PTBP1	OGG1-63164-RI	0.220532	0.00650836	postive
PTBP1	YJEFN3-48653-AP	-0.260879	0.00121509	negative
PTBP1	TAX1BP1-79060-AD	-0.244117	0.00252212	negative
PTBP1	ANTXR1-53844-AT	-0.279965	0.000498491	negative
PTBP1	CUL1-82147-AP	0.250806	0.0018954	postive
PTBP1	ZCCHC10-73326-AT	-0.258649	0.00134279	negative
PTBP1	ZCCHC10-73327-AT	0.258665	0.00134187	postive
PTBP1	TMEM260-27646-ES	0.227646	0.00493685	postive
PTBP1	PTCH1-86956-AP	0.333341	2.88474e-05	postive
PTBP1	EEF1B2-57143-RI	-0.218272	0.00709336	negative
PTBP1	HOXD3-56116-AP	-0.214749	0.00809887	negative
PTBP1	PLEKHM3-57205-AT	0.223118	0.00589185	postive
PTBP1	HEXA-31540-AT	-0.292909	0.000262441	negative
PTBP1	SIPA1L1-28195-AP	0.271219	0.000755863	postive
PTBP1	EIF3C-35825-AP	-0.216152	0.00768428	negative
PTBP1	EIF3C-35827-AP	0.21615	0.00768496	postive
PTBP1	TIMP2-43921-AP	0.324154	4.89981e-05	postive
PTBP1	RARA-40856-AP	-0.357549	6.57401e-06	negative
PTBP1	LRRFIP2-63958-ES	-0.263936	0.00105807	negative
PTBP1	PDZD4-90509-ES	0.280826	0.000478122	postive
PTBP1	PPP2R5C-29320-AT	0.464091	1.95081e-09	postive
PTBP1	HDAC9-78887-AP	0.224875	0.00550337	postive
PTBP1	TIMP2-43920-AP	-0.331885	3.14096e-05	negative
PTBP1	TRIM16L-39638-ES	-0.202348	0.0127145	negative
PTBP1	DOCK9-26177-ES	-0.219876	0.00667357	negative
PTBP1	SLC25A26-65543-AT	-0.2012	0.0132407	negative
PTBP1	SLC25A26-65542-AT	0.2012	0.0132407	postive
PTBP1	ABTB1-66621-AA	-0.214753	0.00809763	negative
PTBP1	NT5C2-12992-ES	-0.213124	0.00860385	negative
PTBP1	CSTF3-14883-AT	0.218049	0.00715373	postive
PTBP1	CSTF3-14884-AT	-0.218049	0.00715373	negative
PTBP1	TRIO-71584-AT	0.210974	0.00931471	postive
PTBP1	CDK5RAP2-87387-ES	-0.256794	0.00145823	negative
PTBP1	CDC42-1004-AT	0.20215	0.0128041	postive
PTBP1	CDC14B-86972-AP	-0.338893	2.07712e-05	negative
PTBP1	CRTC1-106128-ES	-0.242962	0.00264768	negative
PTBP1	TARSL2-32772-ES	-0.313752	8.74774e-05	negative
PTBP1	PLA2G7-76422-AT	0.216636	0.00754557	postive
PTBP1	ACYP2-150534-ES	0.267925	0.000881061	postive
PTBP1	MSL3-88484-AP	0.210092	0.00962075	postive
PTBP1	TOM1L2-39510-ES	0.252682	0.00174713	postive
PTBP1	TPD52-84267-AP	0.264195	0.00104564	postive
PTBP1	CAMLG-73422-ES	0.340632	1.87173e-05	postive
PTBP1	RAD51D-40256-ES	0.238932	0.00313116	postive
PTBP1	PLEKHM3-57206-AT	-0.258244	0.00136726	negative
PTBP1	GCHFR-30031-AP	0.362841	4.68018e-06	postive
PTBP1	PIK3R2-48398-AT	-0.217274	0.00736628	negative
PTBP1	PIK3R2-48396-AT	0.217272	0.00736699	postive
PTBP1	TRAIP-64922-AT	-0.238087	0.00324212	negative
PTBP1	TRAIP-64923-AT	0.238083	0.00324254	postive
PTBP1	PHB2-20051-ES	-0.308552	0.000115957	negative
PTBP1	PSMD11-40209-RI	-0.22594	0.00527919	negative
PTBP1	GCHFR-30029-AP	-0.36533	3.98048e-06	negative
PTBP1	ABI1-11037-ES	0.259847	0.00127274	postive
PTBP1	RTN2-50466-ES	-0.205682	0.0112893	negative
PTBP1	N4BP2L2-25598-AD	0.358466	6.201e-06	postive
PTBP1	CLASRP-50387-AP	0.310932	0.000101986	postive
PTBP1	RBPJ-68984-ES	-0.253533	0.00168334	negative
PTBP1	FAM219B-31792-RI	0.205991	0.0111648	postive
PTBP1	FADS1-16298-AP	-0.288827	0.000322366	negative
CLK1	GSG1L-35696-AP	0.222295	0.00608224	postive
CLK1	GSG1L-35698-AP	-0.217467	0.00731283	negative
CLK1	TMEM170A-37612-RI	-0.284261	0.000404263	negative
CLK1	SPATA6-2916-AP	-0.214071	0.00830627	negative
CLK1	COA6-10337-RI	0.237303	0.00334814	postive
CLK1	AIFM2-12029-AT	0.370326	2.86423e-06	postive
CLK1	AIFM2-12030-AT	-0.370289	2.87124e-06	negative
CLK1	MRPS21-7461-AP	0.311615	9.82789e-05	postive
CLK1	MRPS21-7460-AP	-0.31162	9.82509e-05	negative
CLK1	MS4A6A-16057-RI	0.265999	0.000962823	postive
CLK1	MEF2A-32713-AP	-0.21162	0.00909597	negative
CLK1	USP25-60221-ES	0.237404	0.00333428	postive
CLK1	IPO8-20936-AP	-0.370533	2.82511e-06	negative
CLK1	ZNF333-48020-AT	0.234686	0.00372542	postive
CLK1	FAM186A-21698-AT	-0.206583	0.0109294	negative
CLK1	HNRNPH1-74906-AD	0.237566	0.00331229	postive
CLK1	ISCU-24228-RI	0.357633	6.53912e-06	postive
CLK1	TMEM218-19267-ES	0.250059	0.00195756	postive
CLK1	PCBP4-100544-ES	-0.282981	0.000430447	negative
CLK1	FOXRED1-19375-ES	-0.248797	0.00206688	negative
CLK1	ST3GAL4-19394-AP	-0.253505	0.00168539	negative
CLK1	C11orf49-15610-RI	0.375547	2.01868e-06	postive
CLK1	RPE-100824-ME	0.280997	0.000474158	postive
CLK1	RDH10-84150-AP	-0.280907	0.000476227	negative
CLK1	FMNL1-41953-AP	0.231648	0.00421092	postive
CLK1	HNF1A-24784-AT	0.208259	0.010286	postive
CLK1	HNF1A-24782-AT	-0.208259	0.010286	negative
CLK1	SNX15-16731-AD	0.234409	0.00376746	postive
CLK1	FANK1-13442-AT	-0.203708	0.0121154	negative
CLK1	NAP1L1-23488-ES	0.253293	0.00170112	postive
CLK1	ADAMTS4-8590-AT	-0.215724	0.00780858	negative
CLK1	SCARB2-69595-ES	0.21484	0.00807132	postive
CLK1	HAT1-55960-AT	-0.471879	9.57995e-10	negative
CLK1	SERPINB6-75151-AD	-0.271051	0.000761862	negative
CLK1	RPS23-72688-AT	-0.245596	0.00236931	negative
CLK1	DENND2A-82009-AT	-0.415088	1.16203e-07	negative
CLK1	CHTF8-94188-ES	0.383929	1.13645e-06	postive
CLK1	SETD6-36663-AA	0.476638	6.14895e-10	postive
CLK1	MTCH1-76000-AD	0.261402	0.00118683	postive
CLK1	TBRG4-79588-AD	-0.254447	0.00161727	negative
CLK1	FLAD1-7868-ES	-0.300285	0.000179581	negative
CLK1	SCRN2-42120-RI	0.451957	5.70434e-09	postive
CLK1	EFCAB4A-13776-ES	0.241567	0.00280677	postive
CLK1	RCC2-853-AP	0.316989	7.32037e-05	postive
CLK1	ST3GAL5-54385-AT	-0.350208	1.04288e-05	negative
CLK1	TMEM234-1573-RI	0.406977	2.15178e-07	postive
CLK1	PSEN1-28272-AD	0.258816	0.00133285	postive
CLK1	BCCIP-13431-AT	-0.214517	0.00816947	negative
CLK1	TPPP3-37058-AP	-0.292248	0.000271389	negative
CLK1	PSMG4-75172-AT	-0.278455	0.000536171	negative
CLK1	PPT2-EGFL8-75759-ES	-0.333465	2.86386e-05	negative
CLK1	FAM13A-69906-AT	0.201297	0.0131955	postive
CLK1	NFATC4-26991-RI	0.232299	0.00410235	postive
CLK1	NRL-26809-AP	0.233135	0.00396662	postive
CLK1	LMF1-33028-AP	-0.344046	1.52274e-05	negative
CLK1	LMF1-33029-AP	0.344046	1.52274e-05	postive
CLK1	PTK7-76242-AP	-0.204065	0.0119622	negative
CLK1	AP1S2-88572-AA	0.492324	1.35765e-10	postive
CLK1	FASTK-82339-ES	-0.220319	0.00656151	negative
CLK1	WHSC1L1-83392-AT	0.318624	6.68541e-05	postive
CLK1	WHSC1L1-83393-AT	-0.318624	6.68541e-05	negative
CLK1	ZNF397-45143-AT	-0.297553	0.000206921	negative
CLK1	TNFSF12-38966-AT	-0.207624	0.0105258	negative
CLK1	TNFSF12-38967-AT	0.207624	0.0105258	postive
CLK1	NIT1-8555-AT	0.333677	2.82845e-05	postive
CLK1	NIT1-8556-AT	-0.333676	2.82864e-05	negative
CLK1	ACOT11-3146-AT	-0.307661	0.000121631	negative
CLK1	ACOT11-3145-AT	0.307663	0.000121616	postive
CLK1	BANF1-16983-AD	0.23415	0.0038072	postive
CLK1	CHMP2A-52482-AP	0.428844	3.9353e-08	postive
CLK1	ACY1-65148-AP	0.208829	0.010075	postive
CLK1	TOR2A-87658-ES	-0.202778	0.0125226	negative
CLK1	ACOT9-88691-AT	0.355623	7.42848e-06	postive
CLK1	ACOT9-88692-AT	-0.355623	7.42848e-06	negative
CLK1	SIPA1L1-28197-AP	0.209358	0.00988251	postive
CLK1	RPL31-54732-AT	0.259918	0.00126872	postive
CLK1	ERCC5-26230-RI	0.340035	1.93994e-05	postive
CLK1	COX7A2-76779-ES	0.317305	7.19372e-05	postive
CLK1	RNF123-64908-AD	0.223453	0.00581586	postive
CLK1	TMEM91-50052-RI	0.373392	2.33396e-06	postive
CLK1	HNRNPF-11323-AP	0.262599	0.00112429	postive
CLK1	PPCS-2073-AT	-0.324475	4.81126e-05	negative
CLK1	PPCS-2074-AT	0.324475	4.81126e-05	postive
CLK1	RCC2-854-AP	-0.293781	0.000251071	negative
CLK1	ZNF333-48017-AT	-0.318395	6.7713e-05	negative
CLK1	SEC24C-12179-ES	-0.34602	1.35004e-05	negative
CLK1	TMEM164-89872-AP	0.213593	0.00845531	postive
CLK1	UBE2C-59609-RI	0.507625	2.88431e-11	postive
CLK1	NAA38-81579-RI	0.529042	2.88708e-12	postive
CLK1	CTNS-38471-AT	-0.272953	0.000696752	negative
CLK1	ARHGEF4-55357-RI	0.528962	2.91266e-12	postive
CLK1	GABARAPL1-20353-AT	-0.512809	1.67664e-11	negative
CLK1	ATPIF1-1381-RI	0.238823	0.00314529	postive
CLK1	TRIM41-75051-RI	0.265438	0.000987905	postive
CLK1	CRYAB-18691-AP	-0.248021	0.00213675	negative
CLK1	PPP6R3-17327-ES	0.224503	0.00558366	postive
CLK1	RPL31-54729-AT	-0.296236	0.00022144	negative
CLK1	FANCA-38146-RI	0.296115	0.000222826	postive
CLK1	ISG20-32392-AT	-0.277445	0.000562801	negative
CLK1	TPCN2-101162-ES	-0.254121	0.00164057	negative
CLK1	PMFBP1-37551-AT	-0.279758	0.000503512	negative
CLK1	HSD17B7-8754-AT	0.40121	3.30216e-07	postive
CLK1	CSAD-21955-RI	0.311083	0.000101156	postive
CLK1	RPS27L-31015-AT	-0.592336	1.13758e-15	negative
CLK1	RPS27L-31016-AT	0.592317	1.14052e-15	postive
CLK1	GTF2I-80087-ES	0.215094	0.00799509	postive
CLK1	ZNF438-11132-RI	-0.21918	0.00685287	negative
CLK1	PTMS-293238-ES	0.250543	0.00191711	postive
CLK1	ZNF223-50275-ES	0.220889	0.00642004	postive
CLK1	MRPL10-42104-ES	0.266794	0.000928276	postive
CLK1	GRIA3-90013-AT	0.225029	0.00547033	postive
CLK1	PMFBP1-37552-AT	0.2878	0.000339315	postive
CLK1	MAP2K3-39819-ES	0.206311	0.011037	postive
CLK1	LUC7L-32848-ES	0.412686	1.39704e-07	postive
CLK1	SMIM7-48198-ES	-0.225862	0.00529523	negative
CLK1	IFI27L1-29056-AD	0.222681	0.00599234	postive
CLK1	NAB1-56577-AP	-0.335412	2.55391e-05	negative
CLK1	FLAD1-7872-AD	0.344802	1.45428e-05	postive
CLK1	AMPD3-14351-AA	0.212331	0.00886035	postive
CLK1	PLA2G7-76421-AT	-0.257028	0.00144319	negative
CLK1	ZNF83-51477-AP	-0.40935	1.79984e-07	negative
CLK1	FUBP1-3543-AT	-0.309408	0.000110736	negative
CLK1	FUBP1-3542-AT	0.30941	0.000110726	postive
CLK1	AKR1C2-10651-AT	-0.294967	0.000236319	negative
CLK1	RHBDL1-32948-AP	0.328479	3.82635e-05	postive
CLK1	MEIS3-50640-AP	-0.309278	0.000111514	negative
CLK1	COQ2-69776-AT	-0.319296	6.43985e-05	negative
CLK1	FBXW9-47842-ES	-0.280715	0.000480693	negative
CLK1	GCHFR-30032-AT	-0.364925	4.08729e-06	negative
CLK1	GCHFR-30033-AT	0.364925	4.08729e-06	postive
CLK1	RHBDL1-32947-AP	-0.288363	0.000329914	negative
CLK1	C5orf45-74965-ES	0.303053	0.000155342	postive
CLK1	DFFA-617-AT	0.271848	0.000733913	postive
CLK1	DFFA-616-AT	-0.271848	0.000733913	negative
CLK1	RANBP3-46999-ES	-0.227459	0.00497338	negative
CLK1	AKR1C2-10650-AT	0.299497	0.000187103	postive
CLK1	POLR3G-72768-AT	0.204735	0.0116795	postive
CLK1	POLR3G-72767-AT	-0.20474	0.0116773	negative
CLK1	GAS8-38203-ES	-0.375089	2.08206e-06	negative
CLK1	ABCB8-82294-AA	0.361076	5.24536e-06	postive
CLK1	MAPKBP1-30106-ES	-0.23834	0.00320853	negative
CLK1	TRMT44-68772-AA	-0.233658	0.00388364	negative
CLK1	ABHD17A-46556-ES	0.218447	0.00704637	postive
CLK1	MEIS3-50641-AP	0.308662	0.00011527	postive
CLK1	HSD17B7-8753-AT	-0.425307	5.22263e-08	negative
CLK1	FCHSD1-73816-AT	-0.262886	0.00110978	negative
CLK1	YJEFN3-48654-AP	0.216474	0.0075919	postive
CLK1	TNK2-68211-ES	0.238279	0.00321656	postive
CLK1	TBL2-79960-AP	-0.28465	0.000396589	negative
CLK1	RPL27A-14250-AP	-0.305629	0.00013555	negative
CLK1	PDPR-37332-AA	0.218833	0.00694397	postive
CLK1	NPIPA5-34148-RI	0.238577	0.00317732	postive
CLK1	SERPINA1-29136-ES	-0.21395	0.00834367	negative
CLK1	FUBP1-3546-ES	0.237236	0.00335744	postive
CLK1	FASTKD3-71526-AA	0.313511	8.86379e-05	postive
CLK1	TCEA3-1058-AP	-0.246662	0.00226441	negative
CLK1	KRBOX4-88888-AT	0.381816	1.31551e-06	postive
CLK1	SENP6-76795-ES	-0.417308	9.78912e-08	negative
CLK1	CD276-31611-AT	-0.571309	1.85459e-14	negative
CLK1	KLC1-29470-RI	0.412538	1.41293e-07	postive
CLK1	HSPB11-3097-AT	-0.474244	7.69226e-10	negative
CLK1	SIMC1-74635-AT	0.254696	0.00159971	postive
CLK1	SIMC1-74636-AT	-0.255535	0.00154172	negative
CLK1	CPSF4-80635-AA	0.255024	0.0015768	postive
CLK1	ATG4D-47537-ES	0.247773	0.00215961	postive
CLK1	DONSON-60445-ES	-0.299019	0.0001918	negative
CLK1	CD58-4361-AT	-0.298682	0.000195182	negative
CLK1	FADS1-16299-AP	-0.257814	0.00139369	negative
CLK1	ZNF131-71925-RI	-0.268544	0.00085621	negative
CLK1	OGG1-63164-RI	0.309745	0.000108742	postive
CLK1	YJEFN3-48653-AP	-0.224377	0.00561108	negative
CLK1	ZCCHC10-73326-AT	-0.233812	0.0038596	negative
CLK1	ZCCHC10-73327-AT	0.233822	0.00385797	postive
CLK1	TTLL3-63226-RI	0.397988	4.18009e-07	postive
CLK1	SPEF2-71768-AT	0.246071	0.00232206	postive
CLK1	PDCD6-71422-AT	0.292602	0.000266568	postive
CLK1	TNK2-68210-AA	0.371116	2.71752e-06	postive
CLK1	ST8SIA1-20726-AT	-0.369201	3.08602e-06	negative
CLK1	ST8SIA1-20727-AT	0.369201	3.08602e-06	postive
CLK1	FAM86C1-17441-ES	-0.219028	0.00689266	negative
CLK1	NDRG2-26485-AP	-0.355234	7.61359e-06	negative
CLK1	HEXA-31540-AT	-0.666141	1.02452e-20	negative
CLK1	PPM1N-50473-AP	0.30719	0.00012473	postive
CLK1	NOTCH2NL-4438-AT	0.312608	9.31129e-05	postive
CLK1	NOTCH2NL-4437-AT	-0.312608	9.31129e-05	negative
CLK1	AGTRAP-670-AA	0.377756	1.73775e-06	postive
CLK1	TGIF1-44502-AP	-0.201855	0.0129384	negative
CLK1	MAD2L2-665-ES	-0.222343	0.00607092	negative
CLK1	APBB3-73680-AD	0.34751	1.23207e-05	postive
CLK1	TRMU-62711-AA	0.363331	4.53376e-06	postive
CLK1	KRBOX4-88886-AT	-0.385388	1.02656e-06	negative
CLK1	PDE8B-72565-AP	0.200581	0.0135323	postive
CLK1	MEF2B-48594-AA	0.207816	0.0104527	postive
CLK1	SMUG1-22125-RI	0.239425	0.00306802	postive
CLK1	PPP2R5C-29320-AT	0.207471	0.0105841	postive
CLK1	ULK3-31751-AP	0.296636	0.000216937	postive
CLK1	ULK3-31750-AP	-0.298305	0.000199031	negative
CLK1	MFSD12-46699-ES	0.308067	0.000119011	postive
CLK1	ORMDL1-56536-AT	-0.279999	0.000497661	negative
CLK1	ORMDL1-56535-AT	0.279999	0.000497661	postive
CLK1	FKBP11-21495-AT	-0.396171	4.76942e-07	negative
CLK1	SLC25A26-65543-AT	-0.29786	0.000203665	negative
CLK1	SLC25A26-65542-AT	0.29786	0.000203665	postive
CLK1	LUC7L-32844-ES	0.430243	3.51517e-08	postive
CLK1	PRKAB1-24709-ES	0.200517	0.0135626	postive
CLK1	TRIO-71584-AT	0.22403	0.0056873	postive
CLK1	BOC-66194-AT	-0.27011	0.000796079	negative
CLK1	BOC-66193-AT	0.270114	0.000795917	postive
CLK1	PLA2G7-76422-AT	0.294409	0.000243151	postive
CLK1	ANKS3-33795-AT	-0.478375	5.2216e-10	negative
CLK1	ANKS3-33799-AT	0.478354	5.23208e-10	postive
CLK1	IRF5-81733-AA	0.214484	0.0081793	postive
CLK1	ZKSCAN5-80655-AP	0.237678	0.00329705	postive
CLK1	STARD3-40658-ES	0.234021	0.00382706	postive
CLK1	RAD51D-40256-ES	0.310316	0.000105443	postive
CLK1	ATG4D-47539-ES	0.203502	0.0122044	postive
CLK1	GCHFR-30031-AP	0.331776	3.16094e-05	postive
CLK1	RAB3GAP1-55429-AT	-0.501748	5.2774e-11	negative
CLK1	HSF4-36949-AA	0.212193	0.00890541	postive
CLK1	DNASE1L1-90573-AP	0.3692	3.08624e-06	postive
CLK1	FAM149A-71399-AP	-0.217385	0.00733546	negative
CLK1	LBX2-54099-AP	0.249702	0.00198797	postive
CLK1	U2AF1L4-49276-ES	-0.239736	0.00302876	negative
CLK1	MRPL37-3138-AT	-0.234156	0.0038063	negative
CLK1	MRPL37-3137-AT	0.234156	0.0038063	postive
CLK1	R3HDM4-46348-RI	0.201922	0.0129075	postive
CLK1	GCHFR-30029-AP	-0.338144	2.17204e-05	negative
CLK1	N4BP2L2-25598-AD	0.276635	0.000585042	postive
CLK1	EPC1-11157-AP	0.245097	0.00241988	postive
CLK1	EPC1-11156-AP	-0.245112	0.00241835	negative
CLK1	ATRAID-52953-AD	-0.200278	0.0136767	negative
CLK1	FAM149A-71401-ES	0.242664	0.00268099	postive
CLK1	NSUN5-79935-RI	0.589539	1.66847e-15	postive
CLK1	FAM219B-31792-RI	-0.234955	0.00368489	negative
CLK1	BET1L-13574-AT	0.430682	3.39268e-08	postive
CLK1	BET1L-13573-AT	-0.430677	3.39399e-08	negative
CLK1	TRIM41-75050-RI	0.233883	0.00384854	postive
MATR3	ZNF280D-30765-AP	-0.257067	0.00144071	negative
MATR3	ZNF280D-30767-AP	0.255115	0.00157047	postive
MATR3	GSG1L-35696-AP	0.321647	5.64536e-05	postive
MATR3	GSG1L-35698-AP	-0.316634	7.46549e-05	negative
MATR3	RPL39L-68071-AP	-0.276946	0.000576428	negative
MATR3	RPL39L-68070-AP	0.276946	0.000576426	postive
MATR3	TMEM170A-37612-RI	-0.227791	0.0049087	negative
MATR3	ATXN3-28923-AA	-0.20472	0.0116856	negative
MATR3	TMUB2-41809-ES	0.217393	0.00733331	postive
MATR3	AIFM2-12029-AT	0.357856	6.44699e-06	postive
MATR3	AIFM2-12030-AT	-0.357855	6.4474e-06	negative
MATR3	OBSL1-57730-AT	-0.240202	0.0029708	negative
MATR3	MRPS21-7461-AP	0.398521	4.02088e-07	postive
MATR3	MRPS21-7460-AP	-0.398524	4.01997e-07	negative
MATR3	MS4A6A-16057-RI	0.251232	0.00186081	postive
MATR3	CDKL3-73367-AT	-0.419023	8.56718e-08	negative
MATR3	MEF2A-32713-AP	-0.206484	0.0109685	negative
MATR3	USP25-60221-ES	0.208077	0.0103542	postive
MATR3	IPO8-20936-AP	-0.345985	1.35289e-05	negative
MATR3	ZNF333-48020-AT	0.3788	1.6183e-06	postive
MATR3	APOBEC3F-62275-AT	0.260188	0.00125344	postive
MATR3	APOBEC3F-62276-AT	-0.260193	0.00125319	negative
MATR3	CTAGE5-27372-AP	-0.303806	0.000149294	negative
MATR3	ISCU-24228-RI	0.441271	1.41835e-08	postive
MATR3	FAM120AOS-86913-AP	-0.383075	1.20584e-06	negative
MATR3	FAM120AOS-86912-AP	0.383075	1.20584e-06	postive
MATR3	ZFP14-49377-AT	-0.212068	0.00894681	negative
MATR3	ZFP14-49378-AT	0.212068	0.00894681	postive
MATR3	RNF7-67078-ES	0.227829	0.00490138	postive
MATR3	KIF13A-75456-AT	0.236192	0.00350392	postive
MATR3	VGLL4-63394-AP	-0.250029	0.0019601	negative
MATR3	KANK1-85709-AP	0.282366	0.000443576	postive
MATR3	PCBP4-100544-ES	-0.20688	0.0108127	negative
MATR3	FOXRED1-19375-ES	-0.238887	0.00313695	negative
MATR3	MSL1-40842-AT	-0.460052	2.80107e-09	negative
MATR3	MSL1-40843-AT	0.460052	2.80107e-09	postive
MATR3	CCT4-53708-ES	-0.253867	0.00165892	negative
MATR3	ST3GAL4-19394-AP	-0.318089	6.88745e-05	negative
MATR3	C11orf49-15610-RI	0.355181	7.63911e-06	postive
MATR3	HNRNPA2B1-79037-ES	-0.255069	0.00157363	negative
MATR3	RPE-100824-ME	0.28505	0.000388859	postive
MATR3	COX11-42567-RI	-0.208787	0.0100904	negative
MATR3	RDH10-84150-AP	-0.27903	0.000521515	negative
MATR3	C9orf85-86575-AT	0.280893	0.000476564	postive
MATR3	C9orf85-86576-AT	-0.280891	0.000476619	negative
MATR3	CNOT4-81886-AT	0.240992	0.0028749	postive
MATR3	CNOT4-81885-AT	-0.281546	0.000461671	negative
MATR3	ST3GAL4-19391-AP	0.220036	0.00663299	postive
MATR3	HS2ST1-3691-AT	0.22101	0.00639033	postive
MATR3	SNX15-16731-AD	0.224338	0.00561959	postive
MATR3	PPFIBP1-20890-ES	-0.225012	0.00547399	negative
MATR3	C12orf57-20020-AD	0.260839	0.00121731	postive
MATR3	FANK1-13442-AT	-0.202808	0.0125092	negative
MATR3	NAP1L1-23488-ES	0.22028	0.00657144	postive
MATR3	SCARB2-69595-ES	0.205159	0.0115031	postive
MATR3	HAT1-55960-AT	-0.483294	3.26976e-10	negative
MATR3	SLC37A2-19257-ES	-0.202368	0.0127056	negative
MATR3	DENND2A-82009-AT	-0.317104	7.27426e-05	negative
MATR3	CHTF8-94188-ES	0.327832	3.97146e-05	postive
MATR3	DHRS4L2-26796-AP	0.232648	0.00404516	postive
MATR3	DHRS4L2-26795-AP	-0.232648	0.00404516	negative
MATR3	SETD6-36663-AA	0.40488	2.51672e-07	postive
MATR3	MTCH1-76000-AD	0.305358	0.000137519	postive
MATR3	TBRG4-79588-AD	-0.249118	0.00203856	negative
MATR3	FLAD1-7868-ES	-0.243778	0.00255842	negative
MATR3	SCRN2-42120-RI	0.287961	0.000336596	postive
MATR3	ST3GAL5-54385-AT	-0.593075	1.02744e-15	negative
MATR3	CLIC5-76410-AT	0.254927	0.0015835	postive
MATR3	CCDC14-66492-AD	0.315028	8.15635e-05	postive
MATR3	TMEM234-1573-RI	0.4042	2.64725e-07	postive
MATR3	CLU-83170-AP	0.222376	0.00606308	postive
MATR3	MB21D1-76743-AT	-0.200733	0.0134601	negative
MATR3	PSEN1-28272-AD	0.264511	0.00103069	postive
MATR3	BCCIP-13431-AT	-0.316984	7.32256e-05	negative
MATR3	RPLP0-24730-ES	-0.205944	0.0111837	negative
MATR3	TPPP3-37058-AP	-0.282719	0.000436002	negative
MATR3	RNF170-83745-ES	-0.217679	0.00725452	negative
MATR3	PCBP2-22049-ES	-0.200118	0.0137538	negative
MATR3	CLIC5-76411-AT	-0.241006	0.00287317	negative
MATR3	ZNF783-82187-RI	0.226594	0.00514557	postive
MATR3	SLAIN1-26091-AP	0.216765	0.00750913	postive
MATR3	PSMG4-75172-AT	-0.355366	7.55037e-06	negative
MATR3	N4BP2L2-25599-ES	0.244503	0.00248141	postive
MATR3	FUT8-28012-AP	-0.323282	5.14786e-05	negative
MATR3	FUT8-28010-AP	0.323282	5.14786e-05	postive
MATR3	PPT2-EGFL8-75759-ES	-0.298276	0.00019933	negative
MATR3	FAM13A-69906-AT	0.209218	0.00993298	postive
MATR3	GRTP1-26372-AT	-0.214884	0.00805817	negative
MATR3	GRTP1-26373-AT	0.215143	0.00798059	postive
MATR3	ACY1-65149-AP	-0.208833	0.0100735	negative
MATR3	ECHDC2-3031-ES	0.253742	0.00166804	postive
MATR3	NFATC4-26991-RI	0.24354	0.00258423	postive
MATR3	FYN-77273-ME	0.217538	0.00729332	postive
MATR3	IFNAR2-60390-AA	-0.389994	7.42363e-07	negative
MATR3	LMF1-33028-AP	-0.365884	3.839e-06	negative
MATR3	LMF1-33029-AP	0.365884	3.839e-06	postive
MATR3	AP1S2-88572-AA	0.544323	5.04827e-13	postive
MATR3	WHSC1L1-83392-AT	0.520959	7.01364e-12	postive
MATR3	WHSC1L1-83393-AT	-0.520959	7.01364e-12	negative
MATR3	ITGBL1-26207-AT	-0.271057	0.000761649	negative
MATR3	ITGBL1-26208-AT	0.271125	0.000759213	postive
MATR3	NUP160-15810-ES	-0.207244	0.0106714	negative
MATR3	ZNF397-45143-AT	-0.421678	6.95937e-08	negative
MATR3	TNFSF12-38966-AT	-0.324696	4.75128e-05	negative
MATR3	TNFSF12-38967-AT	0.324696	4.75128e-05	postive
MATR3	NIT1-8555-AT	0.54593	4.1805e-13	postive
MATR3	NIT1-8556-AT	-0.545927	4.18204e-13	negative
MATR3	LUC7L-32846-RI	0.200511	0.0135654	postive
MATR3	ACOT11-3146-AT	-0.294369	0.000243653	negative
MATR3	ACOT11-3145-AT	0.294363	0.000243722	postive
MATR3	KIF13A-75455-AT	-0.318119	6.87576e-05	negative
MATR3	CHMP2A-52482-AP	0.427409	4.41577e-08	postive
MATR3	FOXJ3-2064-AP	0.224741	0.00553204	postive
MATR3	BTN2A1-75668-AT	-0.208587	0.0101639	negative
MATR3	BTN2A1-75669-AT	0.208587	0.0101639	postive
MATR3	ACY1-65148-AP	0.308733	0.000114834	postive
MATR3	CCDC163P-2685-AT	-0.217755	0.00723355	negative
MATR3	PLAA-86036-AT	-0.275833	0.000607872	negative
MATR3	BNC2-85935-AT	-0.249724	0.00198608	negative
MATR3	BNC2-85934-AT	0.249724	0.00198608	postive
MATR3	TOR2A-87658-ES	-0.23412	0.00381181	negative
MATR3	ACOT9-88691-AT	0.328165	3.89612e-05	postive
MATR3	ACOT9-88692-AT	-0.328165	3.89612e-05	negative
MATR3	HS2ST1-3692-AT	-0.228904	0.00469738	negative
MATR3	MEF2BNB-48605-ES	-0.275657	0.000612982	negative
MATR3	MTERFD2-58318-ES	0.264818	0.00101634	postive
MATR3	RPL31-54732-AT	0.364886	4.0976e-06	postive
MATR3	ERCC5-26230-RI	0.283737	0.000414799	postive
MATR3	COX7A2-76779-ES	0.315316	8.02816e-05	postive
MATR3	CCDC138-54896-ES	0.200219	0.0137052	postive
MATR3	RNF123-64908-AD	0.228559	0.00476214	postive
MATR3	TMEM91-50052-RI	0.360032	5.60944e-06	postive
MATR3	PPCS-2073-AT	-0.464905	1.81247e-09	negative
MATR3	PPCS-2074-AT	0.464905	1.81247e-09	postive
MATR3	C11orf57-18723-RI	-0.243727	0.00256396	negative
MATR3	ZNF333-48017-AT	-0.391324	6.75452e-07	negative
MATR3	SEC24C-12179-ES	-0.306348	0.000130462	negative
MATR3	PRPSAP2-39670-ES	0.20112	0.0132782	postive
MATR3	TMEM164-89872-AP	0.280727	0.000480424	postive
MATR3	SCARB1-25157-AD	0.204651	0.0117143	postive
MATR3	PSMA1-14474-AT	-0.456995	3.67229e-09	negative
MATR3	UBE2C-59609-RI	0.442955	1.23125e-08	postive
MATR3	GLUD1-12446-ES	0.246985	0.00223348	postive
MATR3	SLC2A11-61341-AT	0.263705	0.00106924	postive
MATR3	NAA38-81579-RI	0.434006	2.58833e-08	postive
MATR3	ARHGEF4-55357-RI	0.321311	5.75301e-05	postive
MATR3	GABARAPL1-20353-AT	-0.619005	2.43148e-17	negative
MATR3	ATPIF1-1381-RI	0.407981	1.99562e-07	postive
MATR3	TRIM41-75051-RI	0.221809	0.00619697	postive
MATR3	PPP6R3-17327-ES	0.285602	0.000378393	postive
MATR3	RPL31-54729-AT	-0.418813	8.70879e-08	negative
MATR3	RPRD1A-45206-ES	-0.326019	4.40615e-05	negative
MATR3	EFHC1-76471-AT	-0.241263	0.00284259	negative
MATR3	PDCD5-48878-AP	-0.324124	4.90792e-05	negative
MATR3	PDCD5-48877-AP	0.324124	4.90792e-05	postive
MATR3	RPS24-12296-ES	0.250171	0.00194819	postive
MATR3	FANCA-38146-RI	0.240464	0.00293872	postive
MATR3	ISG20-32392-AT	-0.34713	1.26118e-05	negative
MATR3	TCF4-45609-AP	0.226812	0.00510155	postive
MATR3	ELP5-38890-RI	0.207261	0.010665	postive
MATR3	TMUB2-41813-ES	0.304877	0.00014107	postive
MATR3	CPSF4-80633-AA	0.336255	2.42989e-05	postive
MATR3	TPCN2-101162-ES	-0.276419	0.000591115	negative
MATR3	HSD17B7-8754-AT	0.611787	7.13598e-17	postive
MATR3	CSAD-21955-RI	0.296958	0.000213367	postive
MATR3	TRIM16L-39640-RI	0.290988	0.000289228	postive
MATR3	RPS27L-31015-AT	-0.653904	8.80084e-20	negative
MATR3	RPS27L-31016-AT	0.653897	8.8113e-20	postive
MATR3	GTF2I-80087-ES	0.332546	3.02203e-05	postive
MATR3	PTMS-293238-ES	0.238519	0.00318494	postive
MATR3	GRIA3-90013-AT	0.264969	0.00100934	postive
MATR3	ZNF449-90178-AT	0.362154	4.8931e-06	postive
MATR3	ZNF449-90179-AT	-0.362164	4.8897e-06	negative
MATR3	LUC7L-32848-ES	0.245668	0.00236208	postive
MATR3	SMIM7-48198-ES	-0.278598	0.000532478	negative
MATR3	IFI27L1-29056-AD	0.220351	0.00655347	postive
MATR3	SMIM7-48187-RI	-0.210342	0.00953318	negative
MATR3	NAB1-56577-AP	-0.41013	1.69683e-07	negative
MATR3	FLAD1-7872-AD	0.309608	0.000109553	postive
MATR3	AMPD3-14351-AA	0.316232	7.63315e-05	postive
MATR3	PLA2G7-76421-AT	-0.301017	0.00017285	negative
MATR3	FOXJ3-2067-AP	-0.436344	2.13607e-08	negative
MATR3	ZNF83-51477-AP	-0.379233	1.57105e-06	negative
MATR3	FUBP1-3543-AT	-0.267624	0.000893432	negative
MATR3	FUBP1-3542-AT	0.267626	0.000893351	postive
MATR3	MAPK1-61256-AT	0.376047	1.95153e-06	postive
MATR3	MAPK1-61257-AT	-0.376037	1.95281e-06	negative
MATR3	DCLK1-25623-AT	-0.22123	0.00633649	negative
MATR3	DCLK1-25624-AT	0.22123	0.00633649	postive
MATR3	AKR1C2-10651-AT	-0.310169	0.000106286	negative
MATR3	RHBDL1-32948-AP	0.319374	6.41201e-05	postive
MATR3	MEIS3-50640-AP	-0.308229	0.000117984	negative
MATR3	COQ2-69776-AT	-0.265439	0.000987867	negative
MATR3	FAM228B-52815-ES	0.247116	0.00222104	postive
MATR3	MEIS1-53804-AP	0.23738	0.00333762	postive
MATR3	GCHFR-30032-AT	-0.493856	1.16666e-10	negative
MATR3	GCHFR-30033-AT	0.493856	1.16666e-10	postive
MATR3	RHBDL1-32947-AP	-0.296376	0.00021985	negative
MATR3	MACF1-1881-ES	-0.233128	0.00396763	negative
MATR3	ARHGAP17-35665-ES	-0.221307	0.00631784	negative
MATR3	C5orf45-74965-ES	0.222014	0.00614834	postive
MATR3	LRCH3-68318-AT	-0.304475	0.000144104	negative
MATR3	CUL1-82148-AP	-0.289793	0.00030714	negative
MATR3	AKR1C2-10650-AT	0.319647	6.31488e-05	postive
MATR3	TMEM91-50047-AA	-0.202988	0.0124295	negative
MATR3	KLHL7-78947-AP	0.322955	5.24402e-05	postive
MATR3	KLHL7-78948-AP	-0.322979	5.23689e-05	negative
MATR3	GAS8-38203-ES	-0.346763	1.28998e-05	negative
MATR3	ABCB8-82294-AA	0.537326	1.13404e-12	postive
MATR3	MAPKBP1-30106-ES	-0.207981	0.0103903	negative
MATR3	TRMT44-68772-AA	-0.214943	0.00804057	negative
MATR3	ABHD17A-46556-ES	0.227158	0.00503272	postive
MATR3	MEIS3-50641-AP	0.309377	0.000110925	postive
MATR3	HSD17B7-8753-AT	-0.638373	1.17396e-18	negative
MATR3	FCHSD1-73816-AT	-0.358409	6.22353e-06	negative
MATR3	TBL2-79960-AP	-0.259999	0.00126413	negative
MATR3	RPL27A-14250-AP	-0.378796	1.61874e-06	negative
MATR3	NPIPA5-34148-RI	0.306703	0.000128019	postive
MATR3	ZNF195-13972-ES	0.233757	0.00386824	postive
MATR3	MED24-40831-ES	0.208301	0.0102705	postive
MATR3	MEIS1-53805-AP	-0.235207	0.00364736	negative
MATR3	TNK2-96638-ES	0.257812	0.00139384	postive
MATR3	ANTXR1-53845-AT	0.336827	2.34889e-05	postive
MATR3	GABRE-90381-AT	-0.23904	0.00311716	negative
MATR3	MAPKAP1-87583-ES	-0.276936	0.000576681	negative
MATR3	PIN4-89441-AT	0.241905	0.00276749	postive
MATR3	PIN4-89442-AT	-0.241913	0.00276656	negative
MATR3	FUBP1-3546-ES	0.211499	0.00913638	postive
MATR3	FASTKD3-71526-AA	0.213711	0.00841834	postive
MATR3	ZFYVE20-63550-AT	0.203069	0.0123936	postive
MATR3	KRBOX4-88888-AT	0.393034	5.97776e-07	postive
MATR3	SENP6-76795-ES	-0.310602	0.000103825	negative
MATR3	TMX2-15920-ES	0.303499	0.000151735	postive
MATR3	C12orf76-24405-AT	-0.203783	0.0120829	negative
MATR3	CD276-31611-AT	-0.585762	2.7823e-15	negative
MATR3	KIF20B-12497-AT	0.320054	6.17292e-05	postive
MATR3	KIF20B-12498-AT	-0.320054	6.17292e-05	negative
MATR3	ZNF264-52207-AT	0.422401	6.57432e-08	postive
MATR3	KLC1-29470-RI	0.486448	2.41233e-10	postive
MATR3	SPTLC1-86829-AT	-0.21338	0.00852256	negative
MATR3	SPTLC1-86830-AT	0.213388	0.00852004	postive
MATR3	HSPB11-3097-AT	-0.562289	5.78572e-14	negative
MATR3	SIMC1-74635-AT	0.254162	0.0016376	postive
MATR3	SIMC1-74636-AT	-0.254736	0.00159685	negative
MATR3	CPSF4-80635-AA	0.356949	6.82981e-06	postive
MATR3	CD58-4361-AT	-0.60137	3.21824e-16	negative
MATR3	ZNF131-71925-RI	-0.361095	5.23898e-06	negative
MATR3	OGG1-63164-RI	0.305607	0.000135712	postive
MATR3	ANTXR1-53844-AT	-0.334443	2.70395e-05	negative
MATR3	CUL1-82147-AP	0.259829	0.00127377	postive
MATR3	ZCCHC10-73326-AT	-0.453121	5.15552e-09	negative
MATR3	ZCCHC10-73327-AT	0.453136	5.14899e-09	postive
MATR3	TTLL3-63226-RI	0.384011	1.12999e-06	postive
MATR3	URGCP-79353-AP	-0.20119	0.0132452	negative
MATR3	ANKS1B-23882-AP	-0.233199	0.00395631	negative
MATR3	NMT2-10867-AP	-0.211354	0.00918551	negative
MATR3	PDCD6-71422-AT	0.268946	0.000840378	postive
MATR3	TNK2-68210-AA	0.290962	0.000289598	postive
MATR3	ST8SIA1-20726-AT	-0.318159	6.86086e-05	negative
MATR3	ST8SIA1-20727-AT	0.318159	6.86086e-05	postive
MATR3	FAM86C1-17441-ES	-0.232798	0.00402074	negative
MATR3	NDRG2-26485-AP	-0.374374	2.18496e-06	negative
MATR3	PTCH1-86956-AP	0.249888	0.00197207	postive
MATR3	PPIL2-61243-AA	0.20422	0.0118961	postive
MATR3	HEXA-31540-AT	-0.631783	3.372e-18	negative
MATR3	PPM1N-50473-AP	0.32404	4.93155e-05	postive
MATR3	NOTCH2NL-4438-AT	0.320071	6.1669e-05	postive
MATR3	NOTCH2NL-4437-AT	-0.320071	6.1669e-05	negative
MATR3	EIF3C-35825-AP	-0.275878	0.000606567	negative
MATR3	EIF3C-35827-AP	0.275873	0.00060671	postive
MATR3	AGTRAP-670-AA	0.387027	9.15294e-07	postive
MATR3	RARA-40856-AP	-0.37105	2.72962e-06	negative
MATR3	PAM-72898-ES	0.203522	0.0121958	postive
MATR3	TRABD-62789-AP	-0.205609	0.0113192	negative
MATR3	MAD2L2-665-ES	-0.275316	0.000623006	negative
MATR3	APBB3-73680-AD	0.357559	6.56998e-06	postive
MATR3	TRMU-62711-AA	0.30943	0.000110604	postive
MATR3	KRBOX4-88886-AT	-0.394509	5.37728e-07	negative
MATR3	FXYD2-18922-AT	0.409855	1.7325e-07	postive
MATR3	SMUG1-22125-RI	0.337721	2.22751e-05	postive
MATR3	PPP2R5C-29320-AT	0.513144	1.61834e-11	postive
MATR3	HDAC9-78887-AP	0.233449	0.00391662	postive
MATR3	ULK3-31751-AP	0.311473	9.90416e-05	postive
MATR3	LYRM9-39862-AP	-0.246644	0.00226616	negative
MATR3	ULK3-31750-AP	-0.31261	9.31039e-05	negative
MATR3	MFSD12-46699-ES	0.304512	0.000143822	postive
MATR3	ORMDL1-56536-AT	-0.458966	3.08483e-09	negative
MATR3	ORMDL1-56535-AT	0.458966	3.08483e-09	postive
MATR3	MFF-57808-ES	0.225937	0.0052798	postive
MATR3	FKBP11-21495-AT	-0.478339	5.23947e-10	negative
MATR3	SLC25A26-65543-AT	-0.543078	5.8379e-13	negative
MATR3	SLC25A26-65542-AT	0.543078	5.8379e-13	postive
MATR3	LUC7L-32844-ES	0.26012	0.0012573	postive
MATR3	BOC-66194-AT	-0.203543	0.0121867	negative
MATR3	BOC-66193-AT	0.203541	0.0121876	postive
MATR3	CDK5RAP2-87387-ES	-0.25384	0.00166091	negative
MATR3	ANTXR2-69666-AT	-0.210922	0.00933263	negative
MATR3	CDC14B-86972-AP	-0.214962	0.00803486	negative
MATR3	ZNF138-115226-ES	-0.203143	0.0123613	negative
MATR3	CRTC1-106128-ES	-0.227625	0.00494109	negative
MATR3	PPCS-2072-AP	-0.285264	0.000384771	negative
MATR3	PPCS-2071-AP	0.285267	0.00038472	postive
MATR3	PLA2G7-76422-AT	0.336887	2.3406e-05	postive
MATR3	MXRA8-146-ES	-0.206934	0.0107917	negative
MATR3	ANKS3-33795-AT	-0.562548	5.60245e-14	negative
MATR3	ANKS3-33799-AT	0.562566	5.58993e-14	postive
MATR3	IRF5-81733-AA	0.225309	0.00541101	postive
MATR3	GOLGA7-83513-AA	-0.230091	0.004481	negative
MATR3	STARD3-40658-ES	0.275132	0.000628473	postive
MATR3	GK-88735-ES	0.283226	0.000425321	postive
MATR3	CAMLG-73422-ES	0.286108	0.000369043	postive
MATR3	PPP2R5C-29317-AT	-0.216404	0.00761175	negative
MATR3	RAD51D-40256-ES	0.252023	0.00179795	postive
MATR3	ALG1-33876-AP	-0.27908	0.000520246	negative
MATR3	BCL2-45708-RI	0.261138	0.001201	postive
MATR3	GCHFR-30031-AP	0.440775	1.47849e-08	postive
MATR3	PIK3R2-48398-AT	-0.341336	1.79413e-05	negative
MATR3	PIK3R2-48396-AT	0.34134	1.79361e-05	postive
MATR3	DLGAP1-44519-AT	0.240276	0.00296166	postive
MATR3	DLGAP1-44520-AT	-0.240283	0.00296088	negative
MATR3	KLHL24-67806-ES	-0.245234	0.00240596	negative
MATR3	RAB3GAP1-55429-AT	-0.388588	8.20046e-07	negative
MATR3	DNASE1L1-90573-AP	0.394774	5.27571e-07	postive
MATR3	SORBS3-119941-ES	-0.221038	0.00638332	negative
MATR3	TRAIP-64922-AT	-0.276242	0.000596128	negative
MATR3	TRAIP-64923-AT	0.276249	0.000595921	postive
MATR3	BRMS1-17020-AA	0.209376	0.00987614	postive
MATR3	LBX2-54099-AP	0.261542	0.00117933	postive
MATR3	MRPL37-3138-AT	-0.285681	0.00037692	negative
MATR3	MRPL37-3137-AT	0.285681	0.00037692	postive
MATR3	GCHFR-30029-AP	-0.447763	8.18635e-09	negative
MATR3	NFATC3-37183-AT	-0.219127	0.00686673	negative
MATR3	ABI1-11037-ES	0.247698	0.00216654	postive
MATR3	RTN2-50466-ES	-0.228766	0.00472311	negative
MATR3	N4BP2L2-25598-AD	0.37627	1.92228e-06	postive
MATR3	GLIPR2-86325-ES	-0.21784	0.00721032	negative
MATR3	SH3BP1-62132-AT	0.247465	0.00218816	postive
MATR3	SH3BP1-62134-AT	-0.247465	0.00218816	negative
MATR3	EPC1-11157-AP	0.383851	1.14259e-06	postive
MATR3	EPC1-11156-AP	-0.383848	1.1428e-06	negative
MATR3	EIF6-59071-AP	0.209794	0.00972635	postive
MATR3	EIF6-59072-AP	-0.209802	0.00972373	negative
MATR3	GTF2I-80088-ES	0.268116	0.000873311	postive
MATR3	RBPJ-68984-ES	-0.261969	0.0011568	negative
MATR3	NSUN5-79935-RI	0.353039	8.74048e-06	postive
MATR3	FXYD2-18921-AT	-0.395294	5.08144e-07	negative
MATR3	SLC2A11-61342-AT	-0.220691	0.00646876	negative
MATR3	BET1L-13574-AT	0.580745	5.43245e-15	postive
MATR3	BET1L-13573-AT	-0.58074	5.43574e-15	negative
MATR3	SYT17-34294-AT	-0.232606	0.00405203	negative
MATR3	SYT17-34293-AT	0.232606	0.00405203	postive
MATR3	FADS1-16298-AP	-0.327686	4.00499e-05	negative
MATR3	SSH3-17165-AA	-0.205244	0.0114682	negative
CXorf56	C14orf2-29531-ES	0.226934	0.00507718	postive
CXorf56	BTBD10-14452-AA	-0.205846	0.0112231	negative
CXorf56	HSCB-61550-ES	0.297887	0.000203382	postive
CXorf56	NAP1L1-23488-ES	0.240529	0.00293076	postive
CXorf56	HNRNPA2B1-79038-AA	-0.276514	0.000588444	negative
CXorf56	PPP2R3C-27203-ES	-0.207062	0.0107417	negative
CXorf56	EZR-78288-AP	-0.211166	0.00924911	negative
CXorf56	EZR-78289-AP	0.211164	0.00924964	postive
CXorf56	GLRX3-13476-ES	0.269732	0.000810206	postive
CXorf56	ATG12-73038-ES	-0.200524	0.0135591	negative
CXorf56	RPLP0-24730-ES	-0.205621	0.0113143	negative
CXorf56	SLC45A4-85333-RI	0.204349	0.0118416	postive
CXorf56	DDX19B-37352-ES	-0.258399	0.00135789	negative
CXorf56	ELOVL5-76494-ES	0.253051	0.00171923	postive
CXorf56	NRL-26809-AP	0.242581	0.00269035	postive
CXorf56	NIT1-8555-AT	0.252612	0.00175246	postive
CXorf56	NIT1-8556-AT	-0.252613	0.00175233	negative
CXorf56	PCBP4-100547-ES	-0.224031	0.00568707	negative
CXorf56	C7orf49-81875-AD	-0.244103	0.00252366	negative
CXorf56	VEZT-23782-ES	0.254662	0.00160209	postive
CXorf56	FSD1L-87121-AT	-0.254796	0.00159269	negative
CXorf56	ZNF433-94995-ES	0.225562	0.00535769	postive
CXorf56	TPK1-82139-ES	0.228023	0.00486403	postive
CXorf56	MRPS33-82031-ES	0.301983	0.000164327	postive
CXorf56	PAM-72900-AA	-0.275058	0.000630714	negative
CXorf56	FBXW9-47842-ES	-0.241547	0.00280908	negative
CXorf56	ARFGAP1-60109-ES	-0.225349	0.00540243	negative
CXorf56	RDX-18632-AT	-0.207341	0.0106339	negative
CXorf56	AKR1A1-2698-ES	0.24322	0.00261922	postive
CXorf56	TTYH1-51889-AA	-0.224787	0.00552229	negative
CXorf56	NPIPA5-34148-RI	-0.234334	0.0037789	negative
CXorf56	MEN1-16702-AD	-0.228908	0.00469678	negative
CXorf56	TMUB2-41810-ES	-0.208209	0.0103048	negative
CXorf56	GABRE-90381-AT	-0.247759	0.00216085	negative
CXorf56	ASPH-83969-AT	-0.202316	0.0127293	negative
CXorf56	SLC19A1-60878-AP	0.243144	0.00262749	postive
CXorf56	ATG4D-47537-ES	0.290118	0.000302163	postive
CXorf56	PDCD6-71422-AT	0.200483	0.0135787	postive
CXorf56	TRAPPC2L-94314-AA	0.211466	0.00914773	postive
CXorf56	LRRC27-13491-AP	0.237219	0.00335971	postive
CXorf56	PTCH1-86956-AP	0.203055	0.0123999	postive
CXorf56	LRRFIP2-63958-ES	-0.202958	0.0124425	negative
CXorf56	MAGI2-80217-ES	-0.219996	0.0066431	negative
CXorf56	STARD3-40658-ES	0.232016	0.00414915	postive
CXorf56	TFPI-56495-ES	-0.210652	0.0094254	negative
CXorf56	TPD52-84267-AP	0.209234	0.00992728	postive
CXorf56	PHB2-20051-ES	-0.202107	0.0128235	negative
CXorf56	N4BP2L2-25598-AD	0.31225	9.4945e-05	postive
CXorf56	DCLRE1B-91056-ES	0.249817	0.00197815	postive
CXorf56	DVL2-38854-AA	-0.207445	0.0105942	negative
AQR	RPL39L-68071-AP	-0.212583	0.00877798	negative
AQR	RPL39L-68070-AP	0.212585	0.00877733	postive
AQR	HOPX-69370-RI	0.214939	0.00804154	postive
AQR	OBSL1-57730-AT	-0.215707	0.0078138	negative
AQR	MS4A6A-16057-RI	0.222162	0.00611343	postive
AQR	CDKL3-73367-AT	-0.226215	0.00522256	negative
AQR	ZNF333-48020-AT	0.361538	5.09145e-06	postive
AQR	APOBEC3F-62275-AT	0.255135	0.00156907	postive
AQR	APOBEC3F-62276-AT	-0.255144	0.00156846	negative
AQR	ISCU-24228-RI	0.221056	0.00637898	postive
AQR	ZFP14-49377-AT	-0.214892	0.00805563	negative
AQR	ZFP14-49378-AT	0.214892	0.00805563	postive
AQR	KIF13A-75456-AT	0.239064	0.00311409	postive
AQR	VGLL4-63394-AP	-0.260377	0.00124288	negative
AQR	KANK1-85709-AP	0.271385	0.000750034	postive
AQR	FAM13A-69905-AT	-0.243032	0.00263989	negative
AQR	MSL1-40842-AT	-0.315802	7.81623e-05	negative
AQR	MSL1-40843-AT	0.315802	7.81623e-05	postive
AQR	CCT4-53708-ES	-0.224862	0.00550612	negative
AQR	C9orf85-86575-AT	0.202526	0.0126346	postive
AQR	C9orf85-86576-AT	-0.202532	0.0126321	negative
AQR	ZNF677-51698-AP	0.208227	0.010298	postive
AQR	ZBTB45-52479-AD	0.209778	0.00973193	postive
AQR	ZNF677-51699-AP	-0.202178	0.0127916	negative
AQR	ZNF506-48686-ES	0.209793	0.00972659	postive
AQR	SLC37A2-19257-ES	-0.260039	0.00126188	negative
AQR	AUH-86822-AT	0.21936	0.00680613	postive
AQR	AUH-86823-AT	-0.219361	0.00680578	negative
AQR	CHTF8-94188-ES	0.213244	0.0085657	postive
AQR	ST3GAL5-54385-AT	-0.40826	1.95413e-07	negative
AQR	SLC45A4-85333-RI	0.201068	0.0133023	postive
AQR	PDE4DIP-4411-AT	0.20638	0.0110093	postive
AQR	AKAP17A-88393-AD	-0.204108	0.0119437	negative
AQR	N4BP2L2-25599-ES	0.221648	0.00623559	postive
AQR	FUT8-28012-AP	-0.230549	0.00440004	negative
AQR	FUT8-28010-AP	0.230549	0.00440004	postive
AQR	FAM13A-69906-AT	0.293504	0.000254628	postive
AQR	NXT2-89867-AP	0.201919	0.0129092	postive
AQR	TAGLN2-8421-AP	-0.230175	0.00446607	negative
AQR	IFNAR2-60390-AA	-0.401013	3.35027e-07	negative
AQR	WHSC1L1-83392-AT	0.227183	0.00502774	postive
AQR	WHSC1L1-83393-AT	-0.227183	0.00502774	negative
AQR	ZNF397-45143-AT	-0.333083	2.92859e-05	negative
AQR	TNFSF12-38966-AT	-0.255479	0.00154552	negative
AQR	TNFSF12-38967-AT	0.255479	0.00154552	postive
AQR	NIT1-8555-AT	0.459192	3.02361e-09	postive
AQR	NIT1-8556-AT	-0.459182	3.02636e-09	negative
AQR	KIF13A-75455-AT	-0.286836	0.000355963	negative
AQR	STRADB-56841-ES	0.20989	0.00969221	postive
AQR	CHMP2A-52482-AP	0.27997	0.000498364	postive
AQR	FOXJ3-2064-AP	0.311527	9.87522e-05	postive
AQR	BTN2A1-75668-AT	-0.229498	0.00458809	negative
AQR	BTN2A1-75669-AT	0.229498	0.00458809	postive
AQR	ACY1-65148-AP	0.248658	0.00207927	postive
AQR	DCAF5-28119-AP	0.210515	0.00947277	postive
AQR	BNC2-85935-AT	-0.269475	0.000819975	negative
AQR	BNC2-85934-AT	0.269475	0.000819975	postive
AQR	FAM13A-69904-AP	0.216508	0.00758212	postive
AQR	MTERFD2-58318-ES	0.338824	2.08576e-05	postive
AQR	RPL31-54732-AT	0.258921	0.00132662	postive
AQR	PPCS-2073-AT	-0.253653	0.00167457	negative
AQR	PPCS-2074-AT	0.253653	0.00167457	postive
AQR	C11orf57-18723-RI	-0.344336	1.49615e-05	negative
AQR	ZNF333-48017-AT	-0.25893	0.00132605	negative
AQR	FAM13A-69903-AP	-0.221599	0.00624736	negative
AQR	PSMA1-14474-AT	-0.37848	1.65399e-06	negative
AQR	UBE2C-59609-RI	0.20074	0.0134569	postive
AQR	GLUD1-12446-ES	0.215246	0.00794977	postive
AQR	GABARAPL1-20353-AT	-0.390775	7.02337e-07	negative
AQR	ATPIF1-1381-RI	0.263603	0.00107421	postive
AQR	RPL31-54729-AT	-0.285974	0.00037151	negative
AQR	RPRD1A-45206-ES	-0.359865	5.66994e-06	negative
AQR	ISG20-32392-AT	-0.218205	0.00711136	negative
AQR	HSD17B7-8754-AT	0.374513	2.16452e-06	postive
AQR	RPS27L-31015-AT	-0.353917	8.27215e-06	negative
AQR	RPS27L-31016-AT	0.353913	8.27401e-06	postive
AQR	ZNF449-90178-AT	0.210826	0.00936528	postive
AQR	ZNF449-90179-AT	-0.210833	0.0093631	negative
AQR	MRPS33-82031-ES	0.315005	8.16673e-05	postive
AQR	GNPDA1-73863-RI	-0.238282	0.00321617	negative
AQR	FOXJ3-2067-AP	-0.321662	5.64032e-05	negative
AQR	ZNF83-51477-AP	-0.218561	0.00701604	negative
AQR	MAPK1-61256-AT	0.305795	0.000134362	postive
AQR	MAPK1-61257-AT	-0.305811	0.000134247	negative
AQR	GPALPP1-25788-AT	-0.222081	0.00613265	negative
AQR	GPALPP1-25787-AT	0.222081	0.00613265	postive
AQR	S100A4-7713-AP	0.201855	0.0129382	postive
AQR	GCHFR-30032-AT	-0.385081	1.04883e-06	negative
AQR	GCHFR-30033-AT	0.385081	1.04883e-06	postive
AQR	S100A4-7711-AP	-0.202439	0.0126739	negative
AQR	CUL1-82148-AP	-0.231904	0.00416792	negative
AQR	ARHGEF7-26277-AP	-0.211321	0.00919663	negative
AQR	ZEB2-55516-AT	0.267249	0.000909013	postive
AQR	ZEB2-55515-AT	-0.267242	0.00090932	negative
AQR	ABCB8-82294-AA	0.336359	2.41493e-05	postive
AQR	HSD17B7-8753-AT	-0.383139	1.20044e-06	negative
AQR	RPL27A-14250-AP	-0.265749	0.000973958	negative
AQR	FMNL1-41952-AP	0.226518	0.00516081	postive
AQR	NRXN3-28639-AP	-0.226194	0.00522692	negative
AQR	TNK2-96638-ES	0.210683	0.00941474	postive
AQR	CD276-31611-AT	-0.2453	0.0023992	negative
AQR	ZNF264-52207-AT	0.361862	4.98613e-06	postive
AQR	KLC1-29470-RI	0.235265	0.00363877	postive
AQR	SPTLC1-86829-AT	-0.229319	0.00462068	negative
AQR	SPTLC1-86830-AT	0.229301	0.0046241	postive
AQR	HSPB11-3097-AT	-0.365226	4.00768e-06	negative
AQR	ATG4D-47537-ES	0.222855	0.00595202	postive
AQR	CD58-4361-AT	-0.404824	2.52723e-07	negative
AQR	FADS1-16299-AP	0.23348	0.00391177	postive
AQR	ZNF131-71925-RI	-0.20336	0.0122664	negative
AQR	CUL1-82147-AP	0.249664	0.00199121	postive
AQR	ZCCHC10-73326-AT	-0.341067	1.82337e-05	negative
AQR	ZCCHC10-73327-AT	0.341083	1.82158e-05	postive
AQR	PDCD6-71422-AT	0.242057	0.0027499	postive
AQR	TRAPPC2L-94314-AA	0.215739	0.00780437	postive
AQR	LRRC27-13491-AP	0.261881	0.00116146	postive
AQR	PTCH1-86956-AP	0.262148	0.00114749	postive
AQR	TANGO2-61112-AP	0.269454	0.000820766	postive
AQR	HEXA-31540-AT	-0.298975	0.000192242	negative
AQR	NOTCH2NL-4438-AT	0.213982	0.00833384	postive
AQR	NOTCH2NL-4437-AT	-0.213982	0.00833384	negative
AQR	TIMP2-43921-AP	0.318744	6.64123e-05	postive
AQR	RARA-40856-AP	-0.308204	0.000118138	negative
AQR	FXYD2-18922-AT	0.264707	0.00102149	postive
AQR	SMUG1-22125-RI	0.268887	0.000842681	postive
AQR	PPP2R5C-29320-AT	0.365144	4.02926e-06	postive
AQR	TIMP2-43920-AP	-0.316837	7.38225e-05	negative
AQR	ULK3-31751-AP	0.223067	0.00590355	postive
AQR	ULK3-31750-AP	-0.224838	0.0055112	negative
AQR	MFSD12-46699-ES	0.222833	0.00595721	postive
AQR	ORMDL1-56536-AT	-0.259046	0.00131921	negative
AQR	ORMDL1-56535-AT	0.259046	0.00131921	postive
AQR	FKBP11-21495-AT	-0.330611	3.38254e-05	negative
AQR	SLC25A26-65543-AT	-0.355661	7.41078e-06	negative
AQR	SLC25A26-65542-AT	0.355661	7.41078e-06	postive
AQR	RBPJ-68987-ES	-0.234686	0.00372539	negative
AQR	BOC-66194-AT	-0.223812	0.00573565	negative
AQR	BOC-66193-AT	0.223822	0.00573343	postive
AQR	CDK5RAP2-87387-ES	-0.248578	0.0020864	negative
AQR	MORN1-254-AT	0.220548	0.00650431	postive
AQR	TARSL2-32772-ES	-0.219345	0.00680997	negative
AQR	ACYP2-150534-ES	0.223297	0.00585123	postive
AQR	TOM1L2-39510-ES	0.206333	0.0110283	postive
AQR	STARD3-40658-ES	0.28743	0.000345615	postive
AQR	TPD52-84267-AP	0.214594	0.00814587	postive
AQR	CAMLG-73422-ES	0.295055	0.000235266	postive
AQR	GCHFR-30031-AP	0.371883	2.58209e-06	postive
[truncated: 65,299 more rows]
